# Supplementary material for: An initial assessment of linkage disequilibrium (LD) in coffee trees: LD patterns in groups of Coffea canephora Pierre using microsatellite analysis
Source: BMC Genomics. 2013 Jan 16;14:10. doi: 10.1186/1471-2164-14-10 (PMC3562531; doi:10.1186/1471-2164-14-10)
Supplement: Additional file 1: Table S1 — Detailed information on the 108 SSR markers used. [file 1471-2164-14-10-S1.xlsx]

## Sheet: Feuil1
Supplementary Table 1: Detailed information on the 108 SSR markers used
Locus	Forward sequence	Reverse sequence	Genebank accession number	Reference	DOI	Lab origin
Me_BE_BAC19_M03	TGATGGCAATGCTATGGTTG	TCCTGCAGATGATGAAGCAA	HM635075	Guyot et al. 2012 1	10.1186/1471-2164-13-103	CIRAD
Me_BE_SUSY_M02	TGCATTTGGTCCTAAAGCTCA	GGGTTTCAGTGGCTGACATT	-	Leroy et al. 2005 2	10.1007/s00122-005-0018-z	CIRAD
Me_BE_SUSY2_M02	GGCAACCAATCCAAAAGTGA	GGGTGGAATACAGCTTGTGA	-	Leroy et al. 2005 2	10.1007/s00122-005-0018-z	CIRAD
B19_M03	ATTTTTCCCAGCTGCACATC	GAAGGGTGTCCGAGGAATTT	HM635075	Guyot et al. 2012 1	10.1186/1471-2164-13-103	CIRAD
B19_M04	TTTCTTTCAACCTATCCCTCCA	CGTTGTTCTACTCGGGAAGG	HM635075	Guyot et al. 2012 1	10.1186/1471-2164-13-103	CIRAD
B19_M15	TCGGAAGAGGAACTTCTCCA	CCGCCATCTAAAAAGAAACG	HM635075	Guyot et al. 2012 1	10.1186/1471-2164-13-103	CIRAD
B19_M34	CCCTCCCTCCTCATTCTCTC	CACGACCAGAAAAGGGAAAA	HM635075	Guyot et al. 2012 1	10.1186/1471-2164-13-103	CIRAD
B19_M35	CCAGATGCAAACAATCATGC	TCCGAACACACTCGCTACTTT	HM635075	Guyot et al. 2012 1	10.1186/1471-2164-13-103	CIRAD
B19_M45	TCCAAACCAGGGAATTCATC	CCAACCCACCCAAACTCATA	HM635075	Guyot et al. 2012 1	10.1186/1471-2164-13-103	CIRAD
B19_M50	GCCCATGTTCCTTATTTTCG	TGACAGCTGAATTGGACCAG	HM635075	Guyot et al. 2012 1	10.1186/1471-2164-13-103	CIRAD
B19_M57	GGTTTGCCCTTTTGGAATTT	TTTCCAGCTGTTGTTCCACT	HM635075	Guyot et al. 2012 1	10.1186/1471-2164-13-103	CIRAD
B19_M62	TAATCACGGATGTTCCAACG	CAACGTCTCGGATCTTGCTT	HM635075	Guyot et al. 2012 1	10.1186/1471-2164-13-103	CIRAD
B19_M63	GGGTTGTAAAGATGGGGTGA	TCATTGCAACCATTTCTCCA	HM635075	Guyot et al. 2012 1	10.1186/1471-2164-13-103	CIRAD
B19_M66	TGCCAATGAGGTATGGGATT	TCATTGGCGTGAAATATGAAA	HM635075	Guyot et al. 2012 1	10.1186/1471-2164-13-103	CIRAD
B19_M73	CGTGTGGCCTTCTCCATTAT	TGCCATTTCATTCCTTTTGA	HM635075	Guyot et al. 2012 1	10.1186/1471-2164-13-103	CIRAD
B19_M75	CGCTTCTTTCTGTGTTGGTTT	ATGCGGTTCCAGAAGAACCT	HM635075	Guyot et al. 2012 1	10.1186/1471-2164-13-103	CIRAD
B19_M79	CGTTATTCCTTCCCGGTTTT	TCTGTGTTGGGGGTTCTTTC	HM635075	Guyot et al. 2012 1	10.1186/1471-2164-13-103	CIRAD
Me_BE_gA71_DL003	TAACAGAAGCACCAAAACC	TCTAAACCCACCTCACAAC	AJ871882	Leroy et al. 2005 2	10.1007/s00122-005-0018-z	CIRAD
Me_BE_SUSY_DL010	TAGTCCCTTTTCAGTGGT	TTTCTTTGTTACGGAGTG	AJ871889	Leroy et al. 2005 2	10.1007/s00122-005-0018-z	CIRAD
Me_BE_CWI_DL011	ATACATAAGCAAGCACTGA	CAGAACAAATGAAATGGA	AJ871890	Leroy et al. 2005 2	10.1007/s00122-005-0018-z	CIRAD
Me_BE_CWI_DL013	AGAGGGATGTCAGCATAA	ATTTGTGTTTGGTAGATGTG	AJ871892	Leroy et al. 2005 2	10.1007/s00122-005-0018-z	CIRAD
Me_BE_gA71_DL020	TGCTCAAACTTCTTGCT	CGCCAACTCTAATGTGT	AJ871899	Leroy et al. 2005 2	10.1007/s00122-005-0018-z	CIRAD
Me_BE_SUSY_DL025	TTGTTGAGAGTGGAGGA	CCAAAGACAGTGCAGTAA	AJ871904	Leroy et al. 2005 2	10.1007/s00122-005-0018-z	CIRAD
Me_BE_SUSY_DL026	CGAGACGAGCATAAGAA	GCTGGAATGAAGAATGTAG	AJ871905	Leroy et al. 2005 2	10.1007/s00122-005-0018-z	CIRAD
Me_BE_gA10_DL032	TGTTGGTGAAGAAATCC	ATGGAGACAGGAAATAAAC	AJ871911	Leroy et al. 2005 2	10.1007/s00122-005-0018-z	CIRAD
Mg_ssrR06	ACCTGCGACGGGGATAAC	TCGGAATAACCACGGGAAGT	-	unpubilshed	-	Nestlé R&D
Mg_ssrR14	CGAATGAAAGAAAATAGAGCAA	GCAGGTAGTCAGTCAAGAAG	-	unpubilshed	-	Nestlé R&D
Mg_ssrR157	TTCTGCTTTGGGAGGAA	CGCAATATGTGGATAAGTGA	-	unpubilshed	-	Nestlé R&D
Mg_ssrR20	CACTTCCCATTTATTTATTTTA	CCTGATTCTGTTGCTGT	-	unpubilshed	-	Nestlé R&D
Mg_ssrR250	GCATCATTGGGTTGGTGGTC	CGACTTTCCGCACGCAAAC	-	unpubilshed	-	Nestlé R&D
Mg_ssrR251	AAGGCTTGAGGAATAAGACA	AAACAAGGAATGAAAAGAGA	-	unpubilshed	-	Nestlé R&D
G_promSUSY_SSR08	CGATTTTACACAAGCGTGACA	TCTTTTCTTTTCTTCCGGATTG	AM231581	Leroy et al. 2005 2	10.1007/s00122-005-0018-z	CIRAD
Me_ssr119559	GCGAGCCAGATAATCTCCAA	TCCAAGGAAAGAGAGAAACG	-	Lin et al. 2005 3	10.1007/s00122-005-0112-2	Nestlé R&D
Me_ssr119699	GCCGTGGTGGAAGATGTACT	CGAGTTCACCAAGAACGTCA	-	Lin et al. 2005 3	10.1007/s00122-005-0112-2	Nestlé R&D
Me_ssr120037	CGTAAGATACCCACCGCCTA	TATCTGCAACATGCCTCTGC	-	Lin et al. 2005 3	10.1007/s00122-005-0112-2	Nestlé R&D
Me_ssr120074	CCTCTCAGACCAGGTTGGTT	ATGCTGCTGTTGTTGACTCG	-	Lin et al. 2005 3	10.1007/s00122-005-0112-2	Nestlé R&D
Me_ssr120206	AAACAGCAGGGAAAGCTGAA	CCAAGGTCCATAAACCCCTT	-	Lin et al. 2005 3	10.1007/s00122-005-0112-2	Nestlé R&D
Me_ssr120291	GCTGCTAAAGCATCCGAAAC	CTTGGTAAACCTCAACCCGA	-	Lin et al. 2005 3	10.1007/s00122-005-0112-2	Nestlé R&D
Me_ssr121086	TGTGATCGACTTGGGATCAA	CATCGTCAACCAGGTAACCA	-	Lin et al. 2005 3	10.1007/s00122-005-0112-2	Nestlé R&D
Me_ssr122656	CTCATCCGCTTTTTCTCCTG	GCAGCGAGCTTAATCAAAGG	-	Lin et al. 2005 3	10.1007/s00122-005-0112-2	Nestlé R&D
Me_ssr123106	GAGACGTGGTTCGTGCTGTA	GTAAATCGCAGGCTAAAGCG	-	Lin et al. 2005 3	10.1007/s00122-005-0112-2	Nestlé R&D
Me_ssr123238	TCCGATCTCCTCTATCCTCC	TATTGGGTAGGTGCCTTTCG	-	Lin et al. 2005 3	10.1007/s00122-005-0112-2	Nestlé R&D
Me_ssr123579	GGGGGCAGTTAACAAGATCA	GAATTCAGGCTTGGCATGTT	-	Lin et al. 2005 3	10.1007/s00122-005-0112-2	Nestlé R&D
Me_ssr123682	TCTCTTCCAATTCCAATGGC	TCCATAGTCCCCAAAAGCTG	-	Lin et al. 2005 3	10.1007/s00122-005-0112-2	Nestlé R&D
Me_ssr127380	TTCACCCTCCAATTAAGCCA	AGAACAAATTCCGGGCTCTT	-	Lin et al. 2005 3	10.1007/s00122-005-0112-2	Nestlé R&D
Me_ssr131583	CCACACACTGCAGATTGGTT	CAAGCCCTCATACACCTTCAA	-	Lin et al. 2005 3	10.1007/s00122-005-0112-2	Nestlé R&D
Mg_M203	AGTTGTTGTCGTTGGTG	ATGGAGTTTTCTGATGCT	AY102427	unpubilshed	-	Cornell
Mg_M257	GCATTTTGTTGCACACTGTA	GACCATTACATTTCACACAC	AJ250257	Combes et al. 2000 4	10.1046/j.1365-294x.2000.00954-5.x	IRD
Mg_M260	TGCCAATCTACCTACCCCTT	TGATGGACAGGAGTTGATGG	AJ250260	Combes et al. 2000 4	10.1046/j.1365-294x.2000.00954-5.x	IRD
Mg_M277	GAGGGGGGCTAAGGGAATAACATA	TGGGGAAAAGAAGGATATAGACAAGAG	AY220277	Baruah et al.2003 5	10.1046/j.1471-8286.2003.00544.x	CCMB Hyderabad
Mg_M302	CAAAAGTAAATAAACGATGGACGA	AAGAGGTAAAAATCAAATCCCAAG	AM408775	Poncet et al. 2007 6	10.1139/G07-073	IRD / CIRAD
Mg_M309	AGCAACATTTCCCAGTCAA	GACCGCAATTTTCTTGTTTC	AM408738	Poncet et al. 2007 6	10.1139/G07-073	IRD / CIRAD
Mg_M315	CCCGTTCACATCACATTTCC	GCGATAGAAGATAAGGGCAACA	AM408743	Poncet et al. 2007 6	10.1139/G07-073	IRD / CIRAD
Mg_M320	TCAAAAACTGAAGGACCAG	AGATTGGAACTAAATGAAGCA	AM408747	Poncet et al. 2007 6	10.1139/G07-073	IRD / CIRAD
Mg_M328	CACCTTTTGAGTTTTGAGTTGG	AAAATAAACCCCCTTCGTTCA	AM408753	Poncet et al. 2007 6	10.1139/G07-073	IRD / CIRAD
Mg_M331	GTTTCATCAGCATCTTCATTCA	GACAAACTCTATTCAGACCCACA	AM408755	Poncet et al. 2007 6	10.1139/G07-073	IRD / CIRAD
Mg_M334	TATGCCTCAGCACCTATCTA	TACTTCCCCTGTTCCTTATG	AM231548	Poncet et al. 2007 6	10.1139/G07-073	IRD / CIRAD
Mg_M337	CCTTAAACGGAGGAAATTGA	TTTACCCTTCGACATTACGC	AM408760	Poncet et al. 2007 6	10.1139/G07-073	IRD / CIRAD
Mg_M338	AACCACATCTCCATCCATAACC	TCCTACCTACTTGCCTGTGCT	AM408761	Poncet et al. 2007 6	10.1139/G07-073	IRD / CIRAD
Mg_M344	TGAAAAAGAGCCAATCAAGT	CTGAGATGAAAAGGAAAAGG	AM408766	Poncet et al. 2007 6	10.1139/G07-073	IRD / CIRAD
Mg_M350	TCAAAAGAGGGCACGAA	ACGACAATAACTTTGCATGTCT	AM231550	Poncet et al. 2007 6	10.1139/G07-073	IRD / CIRAD
Mg_M353	ATGGAGTTTCGTGTAGGATTTCTC	CTCTTCAGGCTTTGAGTTTGTTT	AM408591	Poncet et al. 2007 6	10.1139/G07-073	IRD / CIRAD
Mg_M356	TGAAGTCAACCTGAATACCAGA	ACGCACGCACGAATG	AM231553	Poncet et al. 2007 6	10.1139/G07-073	IRD / CIRAD
Mg_M358	CATGCACTATTATGTTTGTGTTTT	TCTCGTCATATTTACAGGTAGGTT	AM231554	Poncet et al. 2007 6	10.1139/G07-073	IRD / CIRAD
G_promSUSY_SSR09	CAAACAAAACAGTACAATTCAATCC	ATCCCTGCGAGACCTGACTA	AM231580	Leroy et al. 2005 2	10.1007/s00122-005-0018-z	CIRAD
Mg_M360	ACAGTAGTATTTCATGCCACATCC	ACATTTGATTGCCTCTTGACC	AM231555	Poncet et al. 2007 6	10.1139/G07-073	IRD / CIRAD
Mg_M362	CACGCAAGCACAAGCAG	GAGCCTAAACAAATGACAGCAA	AM408596	Poncet et al. 2007 6	10.1139/G07-073	IRD / CIRAD
Mg_M364	AGAAGAATGAAGACGAAACACA	TAACGCCTGCCATCG	AM231556	Poncet et al. 2007 6	10.1139/G07-073	IRD / CIRAD
Mg_M367	TCAATCCCTGTATTCCTGTTT	CTAGGCACTTAAAATCTCTATAACG	AM231557	Poncet et al. 2007 6	10.1139/G07-073	IRD / CIRAD
Mg_M373	TCAACTCATCATCCCACCAA	GAAACTACTAATGGCCCTAATGCT	AM408603	Poncet et al. 2007 6	10.1139/G07-073	IRD / CIRAD
Mg_M381	ACAGGTGGTTGGAAATGGA	TAATGAGATAAAAGCACCCCTTC	AM408610	Poncet et al. 2007 6	10.1139/G07-073	IRD / CIRAD
Mg_M383	CACTTGGTCTTCGCCTTTCT	AGTTGACCCGGACTTGTAGTGT	AM408612	Poncet et al. 2007 6	10.1139/G07-073	IRD / CIRAD
Mg_M394	GCCGTCTCGTATCCCTCA	GAAGCCAGAAAGTCAGTCACATAG	AM231563	Poncet et al. 2007 6	10.1139/G07-073	IRD / CIRAD
Mg_M398	TAATTGCAGCCACTTTTCTCT	CCTGTAACTTCTCGTTTTATGCT	AM408622	Poncet et al. 2007 6	10.1139/G07-073	IRD / CIRAD
Mg_M402	TAGGCGGTGCAAATTAAACTC	CTCGAAAGCTCAAAGAAAACATC	AM408626	Poncet et al. 2007 6	10.1139/G07-073	IRD / CIRAD
Mg_M414	CAACTCCCATTCCTCAGTCC	GAGTAGAGAGGCGGTCATTCA	AM408638	Poncet et al. 2007 6	10.1139/G07-073	IRD / CIRAD
Mg_M416	TTAAAACCATTTATCAGTTGTCTCT	AATTCACCCAATTTAACAGAAGT	AM408640	Poncet et al. 2007 6	10.1139/G07-073	IRD / CIRAD
Mg_M429	CATTCGATGCCAACAACCT	GGGTCAACGCTTCTCCTG	AM231565	Poncet et al. 2007 6	10.1139/G07-073	IRD / CIRAD
Mg_M441	TTAGCAATACAAATAGCCTTCC	GCATTTAGCCAGTTCGTGT	AM408664	Poncet et al. 2007 6	10.1139/G07-073	IRD / CIRAD
Mg_M445	CCACAGCTTGAATGACCAGA	AATTGACCAAGTAATCACCGACT	AM231567	Poncet et al. 2007 6	10.1139/G07-073	IRD / CIRAD
Mg_M448	TCAGTAGTAATCACCGAAGAAAGT	CCATCTCTGGTTGCATAAATC	AM408669	Poncet et al. 2007 6	10.1139/G07-073	IRD / CIRAD
Mg_M455	TGAAAGATGACTTTTGACTTGCTT	TCGCAATATCCTTGCTTGTCT	AM408676	Poncet et al. 2007 6	10.1139/G07-073	IRD / CIRAD
Mg_M456	TGGTTGTTTTCTTCCATCAATC	TCCAGTTTCCCACGCTCT	AM231568	Poncet et al. 2007 6	10.1139/G07-073	IRD / CIRAD
Mg_M457	ATGTTCATCATATCTGCAATTTCT	TGACAATTAAGCTCGTGTCCT	AM408677	Poncet et al. 2007 6	10.1139/G07-073	IRD / CIRAD
Mg_M461	CGGCTGTGACTGATGTG	AATTGCTAAGGGTCGAGAA	AM231570	Poncet et al. 2007 6	10.1139/G07-073	IRD / CIRAD
Mg_M477	CGAGGGTTGGGAAAAGGT	ACCACCTGATGTTCCATTTGT	AM231574	Poncet et al. 2007 6	10.1139/G07-073	IRD / CIRAD
Mg_M486	GGTATCGGTGGAGAAAGTATG	CCAGCTATCAATGAAGACGA	AM408700	Poncet et al. 2007 6	10.1139/G07-073	IRD / CIRAD
Mg_M488	ACTAATTTAAGGGGTCATTTTGC	GCTATCCAGTCGTGAGTTGTG	AM408702	Poncet et al. 2007 6	10.1139/G07-073	IRD / CIRAD
Mg_M495	CATGGATGGGAAGGCAGT	CTTGGAAAACTTGCTGAATGTG	AM231575	Poncet et al. 2007 6	10.1139/G07-073	IRD / CIRAD
Mg_M501	CACCACCATCTAATGCACCT	CTGCACCAGCTAATTCAAGC	AM231576	Poncet et al. 2007 6	10.1139/G07-073	IRD / CIRAD
Mg_M518	TCCAATCCTGCAATCCT	AACTGCACAAATCACAATTAAC	AM408730	Poncet et al. 2007 6	10.1139/G07-073	IRD / CIRAD
Mg_M521	GCTCTTCAGTGTTCGACTT	ATAGCAGCCAGAATCCA	-	Poncet et al. 2007 6	10.1139/G07-073	IRD / CIRAD
Mg_M742	CCATTGGCTTTGTATTTCTGG	GGCTTCTTGGGTGTCTGTGT	AJ308742	Rovelli et al. 2000 7	-	University of Trieste
Mg_M753	TCGAGAAGTCTTGGGGTGTT	GGAGACGCAGGTGGTAGAAG	AJ308753	Rovelli et al. 2000 7	-	University of Trieste
Mg_M779	GGGAGTGTTTTTGTGTTGCTT	TCCCCCATCTTTTTCTTTCC	AJ308779	Rovelli et al. 2000 7	-	University of Trieste
Mg_M782	TCCACATACATTTCCCAGCA	AAAGGAAAATTGTTGGCTCTGA	AJ308782	Rovelli et al. 2000 7	-	University of Trieste
Mg_M783	TGATAGGAGGCACTTGACACA	CCAACTTCGTATGGTTGTCTG	AJ308783	Rovelli et al. 2000 7	-	University of Trieste
Mg_M784	TGACACGAGAGTTAGAAATGA	TTGCTTGCTTGTTCTGTTAT	AJ308784	Rovelli et al. 2000 7	-	University of Trieste
Mg_M795	GCATAGTGTCGGTTGTGTTGTT	TTGCCATCATCGTTCATTCT	AJ308795	Rovelli et al. 2000 7	-	University of Trieste
Mg_M804	CCTCCCTCTCTCCCTGACTC	TGGGTTGGTTCTGATTTTGG	AJ308804	Rovelli et al. 2000 7	-	University of Trieste
Mg_M809	AGCAAGTGGAGCAGAAGAAG	CGGTGAATAAGTCGCAGTC	AJ308809	Rovelli et al. 2000 7	-	University of Trieste
Mg_M825	GTTAAATAAACCCAAAAAGACCAC	TCTTCCGTTGAGCAAAAACC	AJ308825	Rovelli et al. 2000 7	-	University of Trieste
Mg_M837	CGGTATGTTCCTCGTTCCTC	CTCGCTTTCACGCTCTCTCT	AJ308837	Rovelli et al. 2000 7	-	University of Trieste
Mg_M838	ATACCCGATACATTTGGATACTCG	CCCGTTGCCATCCTTACTTA	AJ308838	Rovelli et al. 2000 7	-	University of Trieste
Mg_M850	GCATTTTCTGCTTCTGTCTC	AAGCCGTTTCAAGCCATA	AJ308850	Rovelli et al. 2000 7	-	University of Trieste
Mg_M853	CATTGATGCAAACAAATCCA	AAAGACAAGCACTGGCACAT	AJ308853	Rovelli et al. 2000 7	-	University of Trieste
Mg_M859	TTATGCCCCTCCCCATATCT	GTTAGTGTGCGACCGTGTGT	AJ308859	Rovelli et al. 2000 7	-	University of Trieste
Mg_M883	GATCTGCATGTACTGGTGCTTC	CGTCTCGTTTCACGCTCTCT	AJ308883	Rovelli et al. 2000 7	-	University of Trieste
1 Guyot R, Lefebvre-Pautigny F, Tranchant-Dubreuil C, Rigoreau M, Hamon P, Leroy T, Hamon S, Poncet V, Crouzillat D and de Kochko A: Ancestral synteny shared between distantly-related plant species from the asterid (Coffea canephora and Solanum Sp.) and rosid (Vitis vinifera) clades. BMC Genomics 2012, 13:103
2 Leroy T, Marraccini P, Dufour M, Montagnon C, Lashermes P, Sabau X, Ferreira LP, Jourdan I, Pot D, Andrade AC, Glaszmann JC, Vieira LGE, Piffanelli P: Construction and characterization of a Coffea canephora BAC library to study the organization of sucrose biosynthesis genes. Theoretical and Applied Genetics 2005, 111 (6) : 1032-1041.
3 Lin C, Mueller LA, Mc Carthy J, Crouzillat D, Pétiard V and Tanksley SD: Coffee and tomato share common gene repertoires as revealed by deep sequencing of seed and cherry transcripts. Theoretical and Applied Genetics 2005, 112(1): 114–130.
4 Combes M C, Andrzejewski S, Anthony F, Bertrand B, Rovelli P, Graziosi G and Lashermes P: Characterization of microsatellite loci in Coffea arabica and related coffee species. Molecular Ecology 2000, 9: 1178–1180.
5 Baruah A, Naik V, Hendre PS, Rajkumar R, Rajendrakumar P and Aggarwal RK : Isolation and characterization of nine microsatellite markers from Coffea arabica L., showing wide cross-species amplifications. Molecular Ecology Notes 2003, 3: 647–650.
6 Poncet V, Dufour M, Hamon P, Hamon S,de Kochko A, Leroy T: Development of genomic microsatellite markers in Coffea canephora and their transferability to other coffee species. Génome 2007, 50(12): 1156-1161.
7 Rovelli P, Mettulio R, Anthony F, Anzueto F, and Lashermes P: Microsatellites in Coffea arabica L. In Coffee biotechnology and quality. Edited by Sera T, Soccol CR, Pandey A, and Roussos S. the Netherlands: Kluwer Academic Publishers; 2000:123–133.

## Sheet: Feuil2
SSR marker name	Synonyme	lab origin	library	library genotype	primerpair name	forward primer name	forward primer length	forward primer sequence	reverse primer name	reverse primer length	reverse primer sequence	annealing temperature	reference number primerpair	remark primerpair		reference variety	SSR motif in reference variety	product size in reference variety	method	range of allele size in the species	PIC	remark marker	vector name	image file name
Mg_CMA0003	Mg_M741	Universita de Trieste		Coffea arabica bulk	CMA0003	CMA0003F	20	AGCTACGTAAGCATGCCAGT	CMA0003R	20	CATGCATTAGGGAAGCAAAT	56			Coffea arabica	Catura	(GT)6G(A)3(GT)3(TG)4	174	ABI
Mg_CMA0007	Mg_M746	Universita de Trieste		Coffea arabica bulk	CMA0007	CMA0007F	20	AGGCCTTCATCTCAAAAACC	CMA0007R	20	AGCGTTACTTGAGGCAAAGA	56			Coffea arabica	Catura	(CT)12(CA)11..(CA)7	200	ABI
Mg_CMA0008	Mg_M752	Universita de Trieste		Coffea arabica bulk	CMA0008	CMA0008F	20	CATTCTGGTCCTGATGCTCT	CMA0008R	23	TCATTCACTTATTAACGTCCATC	56			Coffea arabica	Catura	(CT)14..(TG)10	121	ABI
Mg_CMA0017	Mg_M763	Universita de Trieste		Coffea arabica bulk	CMA0017	CMA0017F	20	TGACATAGGGGGCTAAATTG	CMA0017R	20	TTAATGGTGACGCTTTGATG	56			Coffea arabica	Catura	(CA)10	198	ABI
Mg_CMA0018	Mg_M764	Universita de Trieste		Coffea arabica bulk	CMA0018	CMA0018F	20	CACTGGCATTAGAAAGCACC	CMA0018R	20	GGCAAAGTCAATGATGACTC	56			Coffea arabica	Catura	(CA)14	181	ABI
Mg_CMA0019	Mg_M765	Universita de Trieste		Coffea arabica bulk	CMA0019	CMA0019F	19	ATGCCAAGTCGGAAAAGAA	CMA0019R	19	GGCAAGCTCTAGCCTTTGA	56			Coffea arabica	Catura	(CA)7	119	ABI
Mg_CMA0028	Mg_M779	Universita de Trieste		Coffea arabica bulk	CMA0028	CMA0028F	20	TTCCCCCATCTTTTTCTTTC	CMA0028R	20	TTGTATACGGCTCGTCAGGT	56			Coffea arabica	Catura	(GT)17	156	ABI
Mg_CMA0031	-	Universita de Trieste		Coffea arabica bulk	CMA0031	CMA0031F	20	CCAACTTCGTATGGTTGTCT	CMA0031R	20	CAAATGATAGGAGGCACTTG	56			Coffea arabica	Catura	(GT)16	125	ABI
Mg_CMA0034	Mg_M258	Universita de Trieste		Coffea arabica bulk	CMA0034	CMA0034F	22	TTTTCTGGGTTTTCTGTGTTCT	CMA0034R	20	TAACTCTCCATTCCCGCATT	56			Coffea arabica	Catura	(TG)17	134	ABI
Mg_CMA0036	Mg_M800	Universita de Trieste		Coffea arabica bulk	CMA0036	CMA0036F	24	CATGTGTAATACATTCAACAGTGA	CMA0036R	21	GCAATAGTGGTTGTCATCCTT	56			Coffea arabica	Catura	TA TG composite-perfect	134	ABI
Mg_CMA0041	Mg_M802	Universita de Trieste		Coffea arabica bulk	CMA0041	CMA0041F	19	GCCTCTGTCGATCTTTCTA	CMA0041R	20	GAGTTCTTGTCCCGACCTTC	56			Coffea arabica	Catura	(ATG)8	117	ABI
Mg_CMA0044	Mg_M809	Universita de Trieste		Coffea arabica bulk	CMA0044	CMA0044F	19	TCGCAATAGAGCAAGTGGA	CMA0044R	20	CGGTGAATAAGTCGCAGTCT	56			Coffea arabica	Catura	(ATG)11	153	ABI
Mg_CMA0055	Mg_M825	Universita de Trieste		Coffea arabica bulk	CMA0055	CMA0055F	20	TTGAGCAAAAACCCTATTCC	CMA0055R	20	TAAACCCAAAAAGACCACAA	56			Coffea arabica	Catura	(TG)18	95	ABI
Mg_CMA0075	Mg_M859	Universita de Trieste		Coffea arabica bulk	CMA0075	CMA0075F	20	TTGGATATTGGTTTGGTTCG	CMA0075R	19	TATGCCCCTCCCCATATCT	56			Coffea arabica	Catura	(TG)13	147	ABI
Mg_M203		Cornell		Coffea arabica, Caturra	M203	M203F	18	ATGGAGTTTTCTGATGCT	M203R	17	AGTTGTTGTCGTTGGTG
Mg_M208		Cornell		Coffea arabica, Caturra	M208	M208F	18	ATGAAGGAGAAAAGTGGA	M208R	18	TAAAGGGACCAAGAAAAC
Mg_M257		IRD			M257	M257F	20	GACCATTACATTTCACACAC	M257R	21	GCATTTTGTTGCACACTGTA
Mg_M260		IRD			M260	M260F	20	TGATGGACAGGAGTTGATGG	M260R	21	TGCCAATCTACCTACCCCTT
Mg_M270		Centre for Cellular & Molecular Biology			M270	M270F	20	TGTGATGCCATTAGCCTAGC	M270R	20	TCCAACATGTGCTGGTGATT
Mg_M273		Centre for Cellular & Molecular Biology			M273	M273F	21	GCTAAGTTCAATTGCCCCTGT	M273R	20	GGGTTAATTTGATTGCGTGA
Mg_M277		Centre for Cellular & Molecular Biology			M277	M277F	27	TGGGGAAAAGAAGGATATAGACAAGAG	M277R	24	GAGGGGGGCTAAGGGAATAACATA
Mg_M279		Centre for Cellular & Molecular Biology			M279	M279F	20	GGTCCCACTCTCAAGCTGAA	M279R	20	GGCAATTGATTCTGGAACCT
Mg_M344		IRD-CIRAD			M344	M344F	20	CTGAGATGAAAAGGAAAAGG	M344R	20	TGAAAAAGAGCCAATCAAGT
Mg_M521		IRD-CIRAD			M521	M521F	17	ATAGCAGCCAGAATCCA	M521R	19	GCTCTTCAGTGTTCGACTT
Mg_M742		Universita de Trieste		Coffea arabica bulk	M742	M742F	20	GGCTTCTTGGGTGTCTGTGT	M742R	21	CCATTGGCTTTGTATTTCTGG
Mg_M745		Universita de Trieste		Coffea arabica bulk	M745	M745F	20	ATGGGGCCAACTTGAATATG	M745R	24	CAGGGCATCTATCTACTTCTCTTT
Mg_M753		Universita de Trieste		Coffea arabica bulk	M753	M753F	20	GGAGACGCAGGTGGTAGAAG	M753R	20	TCGAGAAGTCTTGGGGTGTT
Mg_M755		Universita de Trieste		Coffea arabica bulk	M755	M755F	20	CCCTCCCTCTTTCTCCTCTC	M755R	21	TCTGGGTTTTCTGTGTTCTCG
Mg_M767		Universita de Trieste		Coffea arabica bulk	M767	M767F	25	CAACACTATCTCTTGATTTTTCACT	M767R	24	CGTGCAAGTCACATACTTTACTAC
Mg_M773		Universita de Trieste		Coffea arabica bulk	M773	M773F	20	CACCCATACTCTCTTTCTCC	M773R	20	TTGACAAAATAACGTGCATA
Mg_M774		Universita de Trieste		Coffea arabica bulk	M774	M774F	20	GCCACAAGTTTCGTGCTTTT	M774R	21	GGGTGTCGGTGTAGGTGTATG
Mg_M779		Universita de Trieste		Coffea arabica bulk	M779	M779F	20	TCCCCCATCTTTTTCTTTCC	M779R	21	GGGAGTGTTTTTGTGTTGCTT
Mg_M782		Universita de Trieste		Coffea arabica bulk	M782	M782F	22	AAAGGAAAATTGTTGGCTCTGA	M782R	20	TCCACATACATTTCCCAGCA
Mg_M783		Universita de Trieste		Coffea arabica bulk	M783	M783F	21	CCAACTTCGTATGGTTGTCTG	M783R	21	TGATAGGAGGCACTTGACACA
Mg_M784		Universita de Trieste		Coffea arabica bulk	M784	M784F	20	TTGCTTGCTTGTTCTGTTAT	M784R	21	TGACACGAGAGTTAGAAATGA
Mg_M790		Universita de Trieste		Coffea arabica bulk	M790	M790F	23	TTTTCTGGGTTTTCTGTGTTCTC	M790R	20	TAACTCTCCATTCCCGCATT
Mg_M795		Universita de Trieste		Coffea arabica bulk	M795	M795F	20	TTGCCATCATCGTTCATTCT	M795R	22	GCATAGTGTCGGTTGTGTTGTT
Mg_M804		Universita de Trieste		Coffea arabica bulk	M804	M804F	20	TGGGTTGGTTCTGATTTTGG	M804R	20	CCTCCCTCTCTCCCTGACTC
Mg_M811		Universita de Trieste		Coffea arabica bulk	M811	M811F	20	TGGAGAAGGCTGTTGAAACC	M811R	20	GGCGTGAAGCAAAAAGGTAT
Mg_M821		Universita de Trieste		Coffea arabica bulk	M821	M821F	20	GGTACATGCTCCTTCCAAGA	M821R	26	TCTCTCTGTATCTCTTTACCTTCACC
Mg_M825		Universita de Trieste		Coffea arabica bulk	M825	M825F	20	TCTTCCGTTGAGCAAAAACC	M825R	24	GTTAAATAAACCCAAAAAGACCAC
Mg_M837		Universita de Trieste		Coffea arabica bulk	M837	M837F	20	CTCGCTTTCACGCTCTCTCT	M837R	20	CGGTATGTTCCTCGTTCCTC
Mg_M838		Universita de Trieste		Coffea arabica bulk	M838	M838F	20	CCCGTTGCCATCCTTACTTA	M838R	24	ATACCCGATACATTTGGATACTCG
Mg_M840		Universita de Trieste		Coffea arabica bulk	M840	M840F	22	CCAGCTCTCCTCACTCTTTTCA	M840R	20	GGTGGTGGAGGGGTAATAGG
Mg_M850		Universita de Trieste		Coffea arabica bulk	M850	M850F	18	AAGCCGTTTCAAGCCATA	M850R	20	GCATTTTCTGCTTCTGTCTC
Mg_M853		Universita de Trieste		Coffea arabica bulk	M853	M853F	20	AAAGACAAGCACTGGCACAT	M853R	20	CATTGATGCAAACAAATCCA
Mg_M859		Universita de Trieste		Coffea arabica bulk	M859	M859F	20	GTTAGTGTGCGACCGTGTGT	M859R	20	TTATGCCCCTCCCCATATCT
Mg_M873		Universita de Trieste		Coffea arabica bulk	M873	M873F	21	ACACATACATACCCCAAATGC	M873R	24	TTTCAGCAATACCTTGTCTATCAA
Mg_M883		Universita de Trieste		Coffea arabica bulk	M883	M883F	20	CGTCTCGTTTCACGCTCTCT	M883R	22	GATCTGCATGTACTGGTGCTTC
G_4CL_C2		IAPAR-EMBRAPA-CIRAD			4CL_C2	4CL_C2F	20	AAATCCAAAGGCGAATTGTG	4CL_C2R	20	ACAAGGTCGGGCATGATTAC
G_4CL_C5		IAPAR-EMBRAPA-CIRAD			4CL_C5	4CL_C5F	20	CCGTACAAGCTCGCTCTATG	4CL_C5R	20	AGACACGTGGAGACGGATTC
G_4CL_C6		IAPAR-EMBRAPA-CIRAD			4CL_C6	4CL_C6F	20	TTGCCCCAGAAATTCTCAAC	4CL_C6R	20	GGCGGTTTCATGTTCATTCT
G_C18332cenar1		IAPAR-EMBRAPA-CIRAD			C18332cenar1	C18332cenar1F	20	ATGGTGGACATCCTGGTGAG	C18332cenar1R	20	GCCAGCAAGTACATGGAGTG
G_CFS_1D		IAPAR-EMBRAPA-CIRAD			CFS_1D	CFS_1DF	20	CATATGAATGGAGGCGAAGG	CFS_1DR	20	CAATGTCCCGAACTGTTGAA
G_KO_C1_2		IAPAR-EMBRAPA-CIRAD			KO_C1_2	KO_C1_2F	20	GCCTCGACCACATCTTTGTT	KO_C1_2R	20	GGCAGGAGAACAATTCAAGC
G_KO_sing2_1		IAPAR-EMBRAPA-CIRAD			KO_sing2_1	KO_sing2_1F	20	CTATGTTGATCGCGTGCATT	KO_sing2_1R	20	ATGGAGCTCAAGAAGCTGGA
G_NMT_A		IAPAR-EMBRAPA-CIRAD			NMT_A	NMT_AF	20	ACCGCAAACTCGAGAAAGAA	NMT_AR	20	ATCCCCAATTCAATCACCAA
G_SUSY_SSR12		IAPAR-EMBRAPA-CIRAD			SUSY_SSR12	SUSY_SSR12F	24	CAAACAAACAGTACAATTCAATCC	SUSY_SSR12R	20	ACCCCTGTTTTGCTGTTCAC		ACCCCTGTTTTGCTGTTCAC
G_SUSY2_c6_d		IAPAR-EMBRAPA-CIRAD			SUSY2_c6_d	SUSY2_c6_dF	20	TGGCTGGAGTTTATGGCTTC	SUSY2_c6_dR	24	CCTTATTATTATTGAGGAGCAACC
GC03_CCoAMT_intron1		IAPAR-EMBRAPA-CIRAD			CCoAMT_intron1	CCoAMT_intron1F	20	GCCATAAAAGCCTTCTGCAA	CCoAMT_intron1R	20	GGCTCTGGCTCTCTTGGATA
GC17_CP26_intron1		IAPAR-EMBRAPA-CIRAD			CP26_intron1	CP26_intron1F	18	ACGACGAGCTCGCCAAGT	CP26_intron1R	22	GCAGGAAAATTCTTCTGTCAGG
GC19_MYB61_5'UTR		IAPAR-EMBRAPA-CIRAD			MYB61_5'UTR	MYB61_5'UTRF	20	TCAGCCTGTCCTGCATATTG	MYB61_5'UTRR	20	TGAGCTTTCTCACAGCAAGG
GC25_SDD_3'UTR_1		IAPAR-EMBRAPA-CIRAD			SDD_3'UTR_1	SDD_3'UTR_1F	20	CAGCGATACACGGTCACATT	SDD_3'UTR_1R	20	AGAGCCCCGATTGATCTTCT
GC32_RBCS_intron1		IAPAR-EMBRAPA-CIRAD			RBCS_intron1	RBCS_intron1F	20	TTACTTCCCTTGCCACCAAC	RBCS_intron1R	23	AAGTCTCGTTCTTCAACTTTCCA
Me_BE_62K8_M05	BE_BAC19_M05	CIRAD			BE_62K8_M05	BE_62K8_M05F	20	ATTTGCATTTGTCCACTCTT	BE_62K8_M05R	19	GAATGACCTTCCCATGTCT				Coffea canephora	126	(ATAA)3	218	Sequence
Me_BE_65O2_M01	BE_SUSY2_M04	CIRAD			BE_65O2_M01	BE_65O2_M01F	20	CTCGCAGAAAAGATCGGAAC	BE_65O2_M01R	20	CCAGCTGCATTTTTGACGTA
Me_BE_BAC19_M03		CIRAD			BE_BAC19_M03	BE_BAC19_M03F	20	ATTGCACAAACTCAAGATCC	BE_BAC19_M03R	20	TCATACTTGCACTGGTGATG				Coffea canephora	126	(AG)13	233	Sequence
Me_BE_SPS_M04		CIRAD			BE_SPS_M04	BE_SPS_M04F	20	ACTTGAACCACCAGCCAAAG	BE_SPS_M04R	20	TATGGGGAGGGGAAGAGACT
Me_BE_SPS_M09		CIRAD			BE_SPS_M09	BE_SPS_M09F	20	AAGGCAAGTGACAAGGATGG	BE_SPS_M09R	20	TGTGTGCGTGTCTCTGTGTG
Me_BE_SUSY_M02		CIRAD			BE_SUSY_M02	BE_SUSY_M02F	21	TGCATTTGGTCCTAAAGCTCA	BE_SUSY_M02R	20	GGGTTTCAGTGGCTGACATT
Me_BE_SUSY2_M02		CIRAD			BE_SUSY2_M02	BE_SUSY2_M02F	20	GGCAACCAATCCAAAAGTGA	BE_SUSY2_M02R	20	GGGTGGAATACAGCTTGTGA
Mg_BAC19_M15		CIRAD			BAC19_M15	BAC19_M15F	20	TCGGAAGAGGAACTTCTCCA	BAC19_M15R	20	CCGCCATCTAAAAAGAAACG				Coffea canephora	126	(TCT)7	200	Sequence
Mg_BAC19_M40		CIRAD			BAC19_M40	BAC19_M40F	20	GAATAGCCAGATGGCAGCAT	BAC19_M40R	20	AGCCTGCAGCACAGAAACTT				Coffea canephora	126	(TGGTGC)3	211	Sequence
Mg_BAC19_M73		CIRAD			BAC19_M73	BAC19_M73F	20	CGTGTGGCCTTCTCCATTAT	BAC19_M73R	20	TGCCATTTCATTCCTTTTGA				Coffea canephora	126	(AT)9	196	Sequence

## Sheet: Feuil3
sequence name	probe name	marker name	accession number
CMA0003		Mg_CMA0003	AJ308741
CMA0007		Mg_CMA0007	AJ308746
CMA0008		Mg_CMA0008	AJ308752
CMA0017		Mg_CMA0017	AJ308763
CMA0018		Mg_CMA0018	AJ308764
CMA0019		Mg_CMA0019	AJ308765
CMA0028		Mg_CMA0028	AJ308779
CMA0031		Mg_CMA0031	-
CMA0034		Mg_CMA0034	AJ250258
CMA0036		Mg_CMA0036	AJ308800
CMA0041		Mg_CMA0041	AJ308802
CMA0044		Mg_CMA0044	AJ308809
CMA0055		Mg_CMA0055	AJ308825
CMA0075		Mg_CMA0075	AJ308859
M203		Mg_M203	AY102427
M208		Mg_M208	AY102433
M257		Mg_M257	AJ250257
M260		Mg_M260	AJ250260
M270		Mg_M270	AY220270
M273		Mg_M273	AY220273
M277		Mg_M277	AY220277
M279		Mg_M279	AY220279
M344		Mg_M344	AM408766
M521		Mg_M521	-
M742		Mg_M742	AJ308742		Mg_M742	AJ308742
M745		Mg_M745	AJ308745		Mg_M753	AJ308753
M753		Mg_M753	AJ308753		Mg_M779	AJ308779
M755		Mg_M755	AJ308755		Mg_M782	AJ308782
M767		Mg_M767	AJ308767		Mg_M783	AJ308783
M773		Mg_M773	AJ308773		Mg_M784	AJ308784
M774		Mg_M774	AJ308774		Mg_M795	AJ308795
M779		Mg_M779	AJ308779		Mg_M804	AJ308804
M782		Mg_M782	AJ308782		Mg_M809	AJ308809
M783		Mg_M783	AJ308783		Mg_M825	AJ308825
M784		Mg_M784	AJ308784		Mg_M837	AJ308837
M790		Mg_M790	AJ308790		Mg_M838	AJ308838
M795		Mg_M795	AJ308795		Mg_M850	AJ308850
M804		Mg_M804	AJ308804		Mg_M853	AJ308853
M811		Mg_M811	AJ308811		Mg_M859	AJ308859
M821		Mg_M821	AJ308821		Mg_M883	AJ308883
M825		Mg_M825	AJ308825
M837		Mg_M837	AJ308837
M838		Mg_M838	AJ308838
M840		Mg_M840	AJ308840
M850		Mg_M850	AJ308850
M853		Mg_M853	AJ308853
M859		Mg_M859	AJ308859
M873		Mg_M873	AJ308873
M883		Mg_M883	AJ308883
4CL_Contig2		G_4CL_C2	-
4CL_Contig5		G_4CL_C5	-
4CL_Contig6		G_4CL_C6	-
C18332cenar1		G_C18332cenar1	-
CFS_1D		G_CFS_1D	-
KO_C1_2		G_KO_C1_2	-
KO_sing2_1		G_KO_sing2_1	-
NMT_A		G_NMT_A	-
SUSY_SSR12		G_SUSY_SSR12	-
SUSY2_c6_d		G_SUSY2_c6_d	-
CCOAMT_rev_Contig866		GC03_CCoAMT_intron1	-
Chlorophyll a/b binding protein GC8 Contig 18230		GC17_CP26_intron1	-
MYB61 (Contig1751)		GC19_MYB61_5'UTR	-
Contig12289 SDD		GC25_SDD_3'UTR_1	-
RBCS (GC11)_seqcontig18244		GC32_RBCS_intron1	-
62K8-F.1		Me_BE_62K8_M05	-
SUSY2_65O2_R-GATC-pIB_RP-90444		Me_BE_65O2_M01	-
KN918finalconsensus_part19		Me_BE_BAC19_M03	-
SPS_C1_101K06_F-T7		Me_BE_SPS_M04	-
SPS_C2_122b03_F-T7		Me_BE_SPS_M09	-
SUSY_CAFE1-G06-M13FORWARD-96		Me_BE_SUSY_M02	-
SUSY2_58J17_R-GATC-pIB_RP-90444		Me_BE_SUSY2_M02	-
KN918finalconsensus_part6		Mg_BAC19_M15	-
KN918finalconsensus_part11		Mg_BAC19_M40	-
KN918finalconsensus_part18		Mg_BAC19_M73	-
