# Supplementary material for: An initial assessment of linkage disequilibrium (LD) in coffee trees: LD patterns in groups of Coffea canephora Pierre using microsatellite analysis
Source: BMC Genomics. 2013 Jan 16;14:10. doi: 10.1186/1471-2164-14-10 (PMC3562531; doi:10.1186/1471-2164-14-10)
Supplement: Additional file 2: Table S2 — Number of alleles, expected heterozigosity(He), observed heterozigosity and Hardy-Weinberg equilibrium exact test associated p-values (P-value )and standard deviation (s.d.) for each locus and for the whole population and the Diversity Groups SG2, SG1, C, G and GP. NA stands for not available due to monomorphic locus. [file 1471-2164-14-10-S2.xlsx]

## Sheet: Feuil1
Supplementary table 2 : Number of alleles, expected heterozigosity(He), observed heterozigosity and Hardy-Weinberg equilibrium exact test associated p-values (P-value) and standard deviation (s.d.) for each locus and for the whole population and the Diversity Groups SG2, SG1, C, G and GP. NA stands for not available due to monomorphic locus.
	Whole population						SG2						SG1						C						G						GP
Locus	N(all)	Ho	He	P-value	s.d.		N(all)	Ho	He	P-value	s.d.		N(all)	Ho	He	P-value	s.d.		N(all)	Ho	He	P-value	s.d.		N(all)	Ho	He	P-value	s.d.		N(all)	Ho	He	P-value	s.d.
Me_BE_BAC19_M03	13	0.58146	0.71488	0	0		13	0.6506	0.80978	1e-05	0		5	0.5	0.54032	0.17793	0.00034		3	0.55435	0.55851	0.00098	3e-05		5	0.5814	0.64727	0.29579	0.00045		4	0.52778	0.58568	0.69233	0.00041
Me_BE_SUSY_M02	10	0.39607	0.84626	0	0		7	0.15663	0.80307	0	0		3	0	0.23387	0.0012	4e-05		6	0.45652	0.75214	0	0		6	0.48062	0.64748	0	0		3	0.66667	0.67254	0.19925	0.00036
Me_BE_SUSY2_M02	11	0.12921	0.73432	0	0		6	0.10843	0.65958	0	0		5	0.625	0.72782	0.00275	5e-05		1	NA	NA	NA	NA		4	0.2093	0.23838	0.00664	8e-05		1	NA	NA	NA	NA
B19_M03	12	0.58427	0.87409	0	0		7	0.48193	0.79555	0	0		5	0.1875	0.73589	0	0		6	0.53261	0.66488	0.00041	2e-05		12	0.75194	0.8088	0	0		6	0.52778	0.58998	0.05166	0.00018
B19_M04	7	0.36798	0.68093	0	0		4	0.04819	0.11588	0	0		2	0	0.12097	0.03237	0.00017		5	0.6087	0.64641	0.01084	0.0001		6	0.43411	0.41423	0.02758	0.00011		5	0.41667	0.54147	0.01427	0.00013
B19_M15	6	0.20506	0.6367	0	0		4	0.04819	0.24242	0	0		3	0.125	0.23387	0.06539	0.00025		3	0.45652	0.47927	0.83956	0.00035		5	0.18605	0.43326	0	0		2	0.02778	0.02778	1	0
B19_M34	7	0.30056	0.29526	0	0		4	0.81928	0.54188	0	0		3	0.75	0.60484	0.08693	0.0003		3	0.27174	0.25475	0.00198	5e-05		3	0.00775	0.02314	0.00381	6e-05		2	0.02778	0.02778	1	0
B19_M35	11	0.41011	0.74194	0	0		7	0.3253	0.64513	0	0		5	0.375	0.6129	0.03022	0.00019		5	0.61957	0.67843	0.00912	9e-05		3	0.33333	0.35921	0.017	0.00013		3	0.36111	0.51291	0.06145	0.00022
B19_M45	17	0.72472	0.87801	0	0		13	0.77108	0.87258	0	0		10	0.5625	0.88105	0	0		12	0.73913	0.83054	0	0		10	0.79845	0.84873	0.0012	3e-05		5	0.38889	0.6072	0.00626	8e-05
B19_M50	11	0.20506	0.70604	0	0		8	0.46988	0.633	0.00076	3e-05		3	0.125	0.41129	0.00244	5e-05		3	0.02174	0.043	0.01119	0.0001		6	0.21705	0.24022	0.05066	0.00019		3	0.05556	0.05516	1	0
B19_M57	12	0.54775	0.83976	0	0		9	0.56627	0.78656	0	0		4	0.25	0.42944	0.01897	0.00013		6	0.79348	0.77904	0	0		7	0.53488	0.64564	0	0		4	0.05556	0.15845	0.00063	3e-05
B19_M62	3	0.10674	0.46556	0	0		3	0.01205	0.10449	0	0		1	NA	NA	NA	NA		2	0.3913	0.32953	0.10695	0.0003		3	0.00775	0.08225	0	0		1	NA	NA	NA	NA
B19_M63	6	0.07584	0.65552	0	0		3	0.04819	0.15831	0	0		2	0	0.12097	0.03221	0.00018		5	0.22826	0.39374	0	0		2	0.00775	0.00775	1	0		3	0.02778	0.08177	0.01405	0.00012
B19_M66	10	0.33708	0.77661	0	0		5	0.3494	0.70215	0	0		4	0.0625	0.38105	0.00012	1e-05		6	0.44565	0.65859	0	0		5	0.37984	0.58393	0	0		3	0	0.15806	1e-05	0
B19_M73	19	0.3764	0.81073	0	0		10	0.54217	0.86754	0	0		4	0	0.42742	0	0		12	0.23913	0.5727	0	0		9	0.39535	0.50891	0	0		4	0.44444	0.50939	0.48962	0.00048
B19_M75	4	0.03652	0.5257	0	0		4	0.12048	0.27864	0	0		2	0	0.31452	0.00068	3e-05		2	0	0.04277	9e-05	1e-05		2	0.0155	0.01544	1	0		2	0.02778	0.02778	1	0
B19_M79	13	0.25	0.6675	0	0		6	0.10843	0.21271	5e-05	1e-05		7	0.375	0.80645	0	0		6	0.57609	0.65984	0	0		4	0.03876	0.11836	0	0		3	0.44444	0.53365	0.02012	0.00015
Me_BE_gA71_DL003	5	0.2191	0.48742	0	0		3	0.0241	0.07068	0.00011	1e-05		2	0.1875	0.41734	0.04751	0.00021		5	0.22826	0.27103	0.00635	8e-05		3	0.26357	0.39933	0.00019	1e-05		2	0.5	0.43036	0.44204	0.0005
Me_BE_SUSY_DL010	12	0.16573	0.80148	0	0		8	0.26506	0.77839	0	0		5	0.1875	0.70766	0	0		4	0.02174	0.42314	0	0		8	0.24031	0.61277	0	0		6	0.02778	0.23435	0	0
Me_BE_CWI_DL011	8	0.32584	0.77676	0	0		7	0.28916	0.35064	0.0031	5e-05		4	0.4375	0.61895	0.06199	0.00022		5	0.29348	0.35002	0.0205	0.00014		6	0.33333	0.46834	0	0		3	0.41667	0.37207	0.72935	0.00047
Me_BE_CWI_DL013	13	0.28652	0.73891	0	0		11	0.59036	0.7326	3e-05	1e-05		4	0.3125	0.74798	0.00047	2e-05		6	0.44565	0.68413	0	0		4	0.04651	0.04594	1	0		2	0.02778	0.02778	1	0
Me_BE_gA71_DL020	18	0.26124	0.81096	0	0		14	0.24096	0.85294	0	0		5	0	0.51613	0	0		5	0.02174	0.18389	0	0		6	0.4031	0.67285	0	0		4	0.52778	0.56377	0.00146	4e-05
Me_BE_SUSY_DL025	7	0.04494	0.69903	0	0		5	0.0241	0.51866	0	0		6	0.25	0.75202	0	0		3	0	0.043	3e-05	1e-05		4	0.03876	0.38503	0	0		4	0.13889	0.58568	0	0
Me_BE_SUSY_DL026	11	0.20225	0.8168	0	0		7	0.07229	0.56641	0	0		7	0.5	0.80242	0.00143	4e-05		4	0.05435	0.45587	0	0		6	0.25581	0.69427	0	0		3	0.55556	0.482	0.47479	0.00053
Me_BE_gA10_DL032	4	0.01404	0.50972	0	0		3	0.0241	0.04761	0.01174	0.00012		1	NA	NA	NA	NA		3	0.01087	0.0534	9e-05	1e-05		2	0.00775	0.00775	1	0		2	0.02778	0.02778	1	0
Mg_ssrR06	8	0.28652	0.68691	0	0		6	0.15663	0.59576	0	0		4	0.5	0.6996	0.02609	0.00014		4	0.08696	0.10472	0.01723	0.00014		6	0.36434	0.45764	0.00141	4e-05		4	0.72222	0.58412	0.00014	1e-05
Mg_ssrR14	23	0.73596	0.94047	0	0		16	0.72289	0.87755	0	0		7	0.625	0.80242	0.00915	9e-05		13	0.76087	0.86974	0	0		17	0.70543	0.84378	0	0		6	0.86111	0.74452	0.01566	0.00012
Mg_ssrR157	22	0.56742	0.86544	0	0		16	0.6506	0.86564	0	0		10	0.625	0.80847	0.01159	6e-05		10	0.3913	0.5948	0	0		15	0.62791	0.79239	0	0		7	0.58333	0.66745	0.01101	0.00012
Mg_ssrR20	16	0.29775	0.77693	0	0		11	0.26506	0.61066	0	0		4	0.625	0.63508	0.10345	0.00029		7	0.26087	0.29413	0.05858	0.00016		8	0.17054	0.20396	0.01599	8e-05		5	0.77778	0.69992	0.59672	0.00051
Mg_ssrR250	16	0.66292	0.88787	0	0		12	0.61446	0.82877	0	0		9	0.5625	0.86694	0.00091	3e-05		6	0.73913	0.81593	0	0		9	0.62791	0.74111	0	0		6	0.75	0.71753	0.03663	0.00018
Mg_ssrR251	26	0.51404	0.8528	0	0		9	0.26506	0.38576	0	0		8	0.5	0.83468	0.00061	2e-05		7	0.28261	0.54223	0	0		19	0.78295	0.87479	0	0		7	0.72222	0.70931	0.03171	0.00019
G_promSUSY_SSR08	3	0.02247	0.42132	0	0		2	0	0.02395	0.00622	9e-05		1	NA	NA	NA	NA		3	0.05435	0.09474	0.00027	2e-05		2	0.0155	0.01544	1	0		2	0.02778	0.02778	1	0
Me_ssr119559	7	0.09551	0.44611	0	0		6	0.3012	0.36714	0.00041	2e-05		2	0.4375	0.46573	1	0		2	0	0.08363	0	0		4	0.00775	0.05342	0	0		2	0.02778	0.02778	1	0
Me_ssr119699	8	0.44663	0.71616	0	0		7	0.6506	0.73311	0.23575	0.00036		2	0.0625	0.0625	1	0		5	0.44565	0.4308	0.00187	4e-05		4	0.34884	0.39372	0.00785	9e-05		3	0.5	0.5446	0.00103	3e-05
Me_ssr120037	8	0.32584	0.59415	0	0		8	0.66265	0.67076	0.01056	0.0001		3	0.125	0.23387	0.06624	0.00026		3	0.54348	0.5291	0	0		2	0.06202	0.06033	1	0		3	0.02778	0.08177	0.01451	0.00013
Me_ssr120074	7	0.13764	0.60938	0	0		4	0.39759	0.69171	0	0		3	0.4375	0.61895	0.00642	8e-05		3	0.02174	0.26728	0	0		5	0.04651	0.06105	0.01719	0.00013		3	0.02778	0.08177	0.01339	0.0001
Me_ssr120206	8	0.20225	0.58271	0	0		7	0.54217	0.54867	0.00553	7e-05		2	0.0625	0.0625	1	0		5	0.16304	0.19381	0.00663	8e-05		4	0.06202	0.09028	0.00748	9e-05		3	0.08333	0.08177	1	0
Me_ssr120291	5	0.47472	0.60174	0	0		5	0.61446	0.60307	0.09863	0.00029		2	0.4375	0.35282	0.54384	0.00048		4	0.54348	0.53344	0.51987	0.00053		4	0.37209	0.40117	0.00032	2e-05		2	0.36111	0.36581	1	0
Me_ssr121086	16	0.58989	0.84287	0	0		13	0.51807	0.63819	0.00115	2e-05		4	0.5625	0.57661	1	0		4	0.72826	0.68894	8e-05	1e-05		5	0.54264	0.72702	0	0		6	0.58333	0.59116	0.00468	7e-05
Me_ssr122656	6	0.17697	0.43617	0	0		6	0.60241	0.74341	0	0		3	0.5	0.61492	0.02695	0.00016		2	0	0.19482	0	0		4	0.03876	0.112	0	0		2	0	0.05477	0.01386	0.00012
Me_ssr123106	7	0.39607	0.65259	0	0		5	0.61446	0.68558	0.00059	3e-05		4	0.5	0.66331	0.21377	0.00044		4	0.56522	0.59854	0.49096	0.00044		4	0.22481	0.26094	0.00459	7e-05		3	0.02778	0.08177	0.01441	0.00012
Me_ssr123238	3	0.16573	0.31332	0	0		2	0.57831	0.49945	0.18192	0.00038		1	NA	NA	NA	NA		2	0.09783	0.09355	1	0		3	0.00775	0.02314	0.00425	6e-05		3	0.02778	0.08177	0.01452	0.00012
Me_ssr123579	6	0.16011	0.63788	0	0		5	0.44578	0.56247	0	0		1	NA	NA	NA	NA		3	0.08696	0.1245	0.00024	2e-05		4	0.07752	0.07568	1	0		3	0.05556	0.10798	0.02805	0.00017
Me_ssr123682	13	0.38483	0.81745	0	0		6	0.53012	0.63841	0.00014	1e-05		5	0.5	0.5746	0.4337	0.00045		4	0.19565	0.33618	0	0		10	0.51938	0.77338	0	0		4	0	0.29577	0	0
Me_ssr127380	5	0.01685	0.54356	0	0		4	0.0241	0.1586	0	0		3	0.25	0.58871	3e-05	1e-05		2	0	0.08363	0	0		1	NA	NA	NA	NA		2	0	0.05477	0.01443	0.00012
Me_ssr131583	21	0.69663	0.89552	0	0		21	0.62651	0.92165	0	0		9	0.625	0.87097	0.08231	0.00022		10	0.66304	0.82585	0	0		12	0.75194	0.84297	0	0		4	0.77778	0.68388	0.00969	0.0001
Mg_M203	9	0.03933	0.53223	0	0		6	0.10843	0.47119	0	0		5	0.25	0.51411	0.00873	9e-05		1	NA	NA	NA	NA		2	0	0.03065	3e-05	1e-05		3	0.02778	0.37207	0	0
Mg_M257	10	0.22472	0.60844	0	0		5	0.04819	0.07105	0.01809	0.00014		3	0.5625	0.56653	0.64063	0.00049		4	0.46739	0.48212	0.6274	0.00046		7	0.17054	0.24637	0	0		4	0.05556	0.2054	4e-05	1e-05
Mg_M260	17	0.54775	0.87336	0	0		9	0.55422	0.80752	0	0		5	0.1875	0.43145	0.00615	8e-05		9	0.56522	0.72143	0	0		13	0.57364	0.80629	0	0		4	0.55556	0.61541	0.01193	0.00011
Mg_M277	13	0.58989	0.73802	0	0		4	0.83133	0.54348	0	0		7	1	0.75806	0.02678	0.00012		7	0.52174	0.50095	7e-05	1e-05		8	0.42636	0.46641	7e-05	1e-05		3	0.61111	0.52074	0.3178	0.00047
Mg_M302	15	0.27247	0.83822	0	0		11	0.24096	0.81986	0	0		6	0.75	0.72379	0.00096	3e-05		9	0.16304	0.60531	0	0		6	0.37984	0.66193	0	0		3	0.02778	0.18192	5e-05	1e-05
Mg_M309	9	0.29213	0.72689	0	0		9	0.33735	0.43826	8e-05	1e-05		2	0	0.22581	0.00337	6e-05		6	0.6087	0.78005	0	0		3	0.13953	0.21995	0.00045	2e-05		2	0.05556	0.05477	1	0
Mg_M315	10	0.4073	0.79179	0	0		6	0.42169	0.64469	0	0		4	0.3125	0.4254	0.01544	0.00011		5	0.53261	0.62069	0.14512	0.00032		3	0.39535	0.4634	0.06417	0.00026		3	0.13889	0.18036	0.275	0.00038
Mg_M320	10	0.34831	0.60863	0	0		6	0.21687	0.33019	0	0		2	0.375	0.3871	1	0		4	0.55435	0.67385	0	0		5	0.37209	0.56209	0	0		3	0.02778	0.08177	0.01416	0.00012
Mg_M328	25	0.55337	0.88985	0	0		18	0.74699	0.91114	0	0		7	0.5	0.68145	0.00108	3e-05		9	0.67391	0.63382	0.62682	0.00038		12	0.4186	0.55304	0	0		7	0.30556	0.32394	0.22493	0.00039
Mg_M331	10	0.19944	0.7008	0	0		8	0.3012	0.69923	0	0		3	0.0625	0.63911	0	0		2	0	0.25944	0	0		5	0.34884	0.48457	0	0		1	NA	NA	NA	NA
Mg_M334	7	0.33989	0.49893	0	0		5	0.6747	0.67317	0.17024	0.00032		1	NA	NA	NA	NA		3	0.61957	0.56136	0	0		6	0.06202	0.09037	0.00417	6e-05		1	NA	NA	NA	NA
Mg_M337	11	0.10955	0.66703	0	0		8	0.25301	0.69478	0	0		5	0.625	0.69556	0.22225	0.00047		2	0.03261	0.03225	1	0		4	0.03101	0.0308	1	0		2	0.02778	0.02778	1	0
Mg_M338	22	0.60674	0.88863	0	0		15	0.73494	0.85827	0.00279	5e-05		9	0.5	0.85081	9e-05	1e-05		4	0.52174	0.57799	0.71685	0.00043		12	0.64341	0.75574	0	0		4	0.44444	0.5716	0.00187	4e-05
Mg_M344	10	0.48876	0.74311	0	0		9	0.54217	0.75042	0	0		5	0.5625	0.77621	0.00983	0.0001		4	0.47826	0.60133	0	0		4	0.44186	0.50701	3e-05	1e-05		3	0.52778	0.43388	0.00108	3e-05
Mg_M350	6	0.19944	0.37579	0	0		5	0.45783	0.5245	0.00045	2e-05		1	NA	NA	NA	NA		3	0.28261	0.26253	0.00181	4e-05		3	0.04651	0.06069	0.00699	8e-05		3	0.02778	0.08177	0.01434	0.00011
Mg_M353	17	0.49438	0.79618	0	0		15	0.6988	0.89127	0	0		7	0.5	0.86895	1e-05	0		7	0.44565	0.73711	0	0		8	0.46512	0.55983	0	0		2	0.25	0.22183	1	0
Mg_M356	18	0.52528	0.75597	0	0		16	0.71084	0.84768	0	0		5	0.375	0.76815	0.00358	6e-05		8	0.47826	0.65799	0	0		10	0.41085	0.55657	0	0		4	0.69444	0.69601	0.00224	5e-05
Mg_M358	16	0.26966	0.82007	0	0		4	0.15663	0.19124	0.02582	0.00018		6	0.5625	0.60887	0.49402	0.00043		7	0.25	0.49614	0	0		9	0.22481	0.49407	0	0		5	0.61111	0.63732	0.31303	0.0005
G_promSUSY_SSR09	7	0.48596	0.7222	0	0		6	0.36145	0.39985	0.26732	0.00034		2	0.25	0.31452	0.43532	0.00048		2	0.53261	0.50267	0.67686	0.00047		5	0.62016	0.68353	0.01375	0.00012		4	0.27778	0.36659	0.02519	0.00014
Mg_M360	13	0.45506	0.88807	0	0		10	0.25301	0.67192	0	0		4	0.0625	0.71169	0	0		4	0.63043	0.54211	0.01432	0.00012		8	0.53488	0.76449	0	0		4	0.36111	0.53404	2e-05	0
Mg_M362	14	0.2191	0.5226	0	0		12	0.25301	0.85951	0	0		7	0.8125	0.75	0.32968	0.00033		2	0.03261	0.03225	1	0		4	0.31008	0.3118	0.10754	0.00028		3	0.02778	0.08177	0.01305	0.00012
Mg_M364	13	0.57584	0.78854	0	0		7	0.55422	0.75071	0	0		5	0.375	0.43347	0.18558	0.0003		3	0.63043	0.55286	0.04435	0.00021		9	0.5814	0.706	0	0		3	0.55556	0.54186	0.12229	0.00029
Mg_M367	14	0.3764	0.74264	0	0		10	0.53012	0.7705	0	0		5	0.25	0.58871	0.00137	3e-05		3	0.09783	0.42534	0	0		8	0.4186	0.51959	0	0		4	0.63889	0.53091	0.00366	6e-05
Mg_M373	15	0.32303	0.79159	0	0		9	0.49398	0.66068	0	0		8	0.4375	0.78226	0.00312	5e-05		1	NA	NA	NA	NA		9	0.35659	0.50771	0	0		3	0.58333	0.51839	0.4029	0.00046
Mg_M381	19	0.57303	0.84869	0	0		15	0.78313	0.8923	0.00484	6e-05		3	0.25	0.62702	0.0028	6e-05		8	0.61957	0.71537	0.00525	8e-05		11	0.46512	0.75583	0	0		4	0.5	0.43427	0.28168	0.00043
Mg_M383	20	0.41854	0.79159	0	0		12	0.3494	0.7126	0	0		6	0.5	0.82258	0.00148	4e-05		4	0.56522	0.6375	0.57819	0.00047		8	0.34109	0.41354	0.00063	2e-05		3	0.44444	0.46909	0.50452	0.00049
Mg_M394	11	0.38483	0.63973	0	0		6	0.33735	0.47594	0.00072	2e-05		5	0.0625	0.76815	0	0		7	0.69565	0.66964	0.19284	0.00032		6	0.33333	0.40253	0.00046	2e-05		3	0.02778	0.13263	0.00076	3e-05
Mg_M398	14	0.55899	0.81754	0	0		7	0.53012	0.56342	0	0		5	0.375	0.54435	0.27536	0.0004		7	0.56522	0.63566	0.01996	0.00013		8	0.55039	0.65882	0	0		3	0.72222	0.65571	0.65977	0.00048
Mg_M402	11	0.09831	0.66569	0	0		7	0.18072	0.68806	0	0		3	0.1875	0.23185	0.18882	0.00039		6	0.16304	0.74198	0	0		2	0.00775	0.00775	1	0		2	0.02778	0.02778	1	0
Mg_M414	17	0.54494	0.86139	0	0		7	0.56627	0.66944	0	0		2	0.3125	0.35282	1	0		7	0.69565	0.62842	0.00071	3e-05		8	0.4186	0.60948	0	0		4	0.66667	0.60133	0.41628	0.0005
Mg_M416	22	0.3427	0.90225	0	0		7	0.26506	0.60088	0	0		7	0.375	0.7379	0.00053	2e-05		7	0.26087	0.61416	0	0		14	0.54264	0.77474	0	0		2	0	0.05477	0.01365	0.00012
Mg_M429	19	0.44382	0.87255	0	0		11	0.39759	0.80584	0	0		7	0.375	0.80645	0	0		9	0.54348	0.74323	0	0		11	0.32558	0.81956	0	0		5	0.75	0.68818	0.24146	0.00039
Mg_M441	11	0.23876	0.52127	0	0		7	0.44578	0.51464	0.2794	0.00037		7	0.8125	0.79839	0.58853	0.00048		4	0.04348	0.50065	0	0		5	0.12403	0.2271	0	0		3	0.41667	0.37207	0.72938	0.00043
Mg_M445	11	0.15449	0.51914	0	0		8	0.20482	0.38949	0	0		4	0.625	0.67944	0.00034	2e-05		4	0.19565	0.3132	0	0		3	0.06977	0.09643	0.03088	0.00017		2	0.02778	0.02778	1	0
Mg_M448	16	0.66854	0.89048	0	0		9	0.6747	0.78058	0.00381	6e-05		3	0.25	0.28427	0.30559	0.00041		8	0.65217	0.78801	0.00015	1e-05		11	0.75969	0.78409	0	0		4	0.55556	0.58881	0.66921	0.00039
Mg_M455	17	0.55899	0.83427	0	0		15	0.72289	0.85075	0	0		4	0.625	0.71169	0.81707	0.00038		6	0.07609	0.4706	0	0		7	0.75969	0.74802	0.25092	0.00036		5	0.66667	0.57668	0.34881	0.00044
Mg_M456	25	0.45506	0.90408	0	0		11	0.54217	0.73392	0	0		2	0	0.22581	0.00338	6e-05		6	0.04348	0.50784	0	0		20	0.71318	0.93648	0	0		5	0.58333	0.48396	0.00216	4e-05
Mg_M457	27	0.58146	0.91061	0	0		18	0.36145	0.84374	0	0		3	0.0625	0.17944	0.03251	0.00019		7	0.58696	0.63715	0	0		20	0.75194	0.87407	0	0		4	0.69444	0.69288	0.06855	0.00028
Mg_M461	22	0.43539	0.81271	0	0		12	0.72289	0.78802	0	0		5	0.75	0.66935	0.03957	0.00019		12	0.55435	0.79021	0	0		6	0.08527	0.11872	0.0001	1e-05		3	0.58333	0.5043	0.29558	0.00047
Mg_M477	17	0.54775	0.84126	0	0		5	0.33735	0.39175	0.50689	0.0004		4	0.75	0.65726	0.00157	4e-05		2	0.42391	0.45943	0.49503	0.00046		14	0.73643	0.80843	0	0		5	0.58333	0.59664	0.01469	0.00011
Mg_M486	10	0.3736	0.78843	0	0		9	0.51807	0.78284	0	0		4	0.1875	0.62097	0.00038	2e-05		6	0.55435	0.62568	0.00569	7e-05		6	0.27132	0.33243	1e-05	0		3	0.02778	0.13263	0.00066	2e-05
Mg_M488	12	0.51124	0.78961	0	0		6	0.38554	0.51968	0.01792	0.00011		4	0.4375	0.70766	0.02288	0.00015		6	0.56522	0.52708	0.11533	0.00035		6	0.56589	0.57575	0.0043	7e-05		3	0.5	0.49883	0.6831	0.00046
Mg_M495	10	0.30056	0.64606	0	0		7	0.54217	0.63271	0.01502	8e-05		2	0.25	0.48387	0.10161	0.0003		4	0.6087	0.56421	0.3631	0.00043		4	0.0155	0.06072	0	0		2	0	0.05477	0.01378	0.00012
Mg_M501	18	0.44101	0.88513	0	0		7	0.59036	0.5973	0.06374	0.00027		4	0.5	0.59073	0.65024	0.00043		5	0.42391	0.4001	1	0		11	0.4031	0.85627	0	0		3	0.25	0.33998	0.19554	0.00038
Mg_M518	13	0.40449	0.83534	0	0		9	0.36145	0.64337	0	0		6	0.5625	0.76008	0.00132	4e-05		7	0.25	0.768	0	0		6	0.54264	0.6806	0	0		4	0.33333	0.55243	3e-05	1e-05
Mg_M521	15	0.52528	0.84383	0	0		12	0.62651	0.87433	0	0		6	0.3125	0.72379	0.00025	2e-05		5	0.38043	0.58131	0	0		8	0.5969	0.73233	0.04028	0.00018		5	0.5	0.62833	0.00018	2e-05
Mg_M742	16	0.57584	0.77604	0	0		11	0.6506	0.79598	0.00032	2e-05		6	0.5625	0.75403	0.01028	9e-05		7	0.65217	0.70124	0.06875	0.00019		5	0.42636	0.51302	0.00308	6e-05		3	0.75	0.61854	0.2601	0.00043
Mg_M753	16	0.64045	0.82678	0	0		9	0.61446	0.69792	0.00047	2e-05		4	0.5625	0.57863	0.23579	0.00037		8	0.81522	0.71353	0.0089	7e-05		7	0.57364	0.63484	0	0		4	0.52778	0.64437	2e-05	0
Mg_M779	16	0.5618	0.86518	0	0		12	0.73494	0.84535	0	0		5	0.5625	0.55444	0.2535	0.00041		11	0.58696	0.70783	0.00108	4e-05		7	0.42636	0.54432	2e-05	0		4	0.58333	0.58059	0.04149	0.00021
Mg_M782	7	0.04775	0.17226	0	0		7	0.19277	0.27105	0.00051	2e-05		1	NA	NA	NA	NA		2	0	0.04277	0.0001	1e-05		3	0.00775	0.02314	0.00386	6e-05		2	0	0.05477	0.01368	0.00012
Mg_M783	17	0.57022	0.86643	0	0		12	0.77108	0.83001	0.00018	1e-05		7	0.3125	0.79032	6e-05	1e-05		8	0.48913	0.73658	0	0		6	0.55814	0.5316	0.08072	0.00026		4	0.47222	0.51135	8e-05	1e-05
Mg_M784	21	0.52528	0.80795	0	0		16	0.54217	0.79963	0	0		7	0.6875	0.83871	0.08512	0.00027		6	0.57609	0.52483	0.02467	0.00017		7	0.47287	0.63861	2e-05	0		3	0.47222	0.43388	0.00792	8e-05
Mg_M795	7	0.44382	0.60085	0	0		6	0.74699	0.61752	2e-05	0		3	0.375	0.33065	1	0		3	0.95652	0.57021	0	0		3	0.0155	0.06069	0	0		2	0	0.05477	0.01398	0.00012
Mg_M804	4	0.03652	0.05772	0	0		3	0.10843	0.14684	0.07265	0.00025		2	0.25	0.22581	1	0		2	0	0.02162	0.00568	7e-05		2	0	0.01544	0.00395	7e-05		1	NA	NA	NA	NA
Mg_M809	8	0.16854	0.34044	0	0		5	0.04819	0.19898	0	0		4	0.375	0.54234	0.01148	0.00011		3	0.09783	0.31035	0	0		3	0.14729	0.20333	0.00858	9e-05		3	0.61111	0.51956	5e-05	1e-05
Mg_M825	21	0.5618	0.90003	0	0		19	0.71084	0.85002	0	0		6	0.5625	0.73992	0.10786	0.00032		6	0.71739	0.74578	0.5313	0.00043		8	0.31783	0.70359	0	0		4	0.69444	0.64397	0.40371	0.00046
Mg_M837	17	0.39607	0.83843	0	0		14	0.77108	0.80489	0.11555	0.00026		7	0.5	0.67742	0.00536	7e-05		4	0.06522	0.55358	0	0		7	0.24806	0.59645	0	0		4	0.86111	0.68271	0.00748	9e-05
Mg_M838	16	0.41573	0.73774	0	0		11	0.37349	0.84841	0	0		9	0.3125	0.57056	0.02591	0.0001		5	0.47826	0.69203	0	0		3	0.48837	0.49359	0	0		6	0.13889	0.64671	0	0
Mg_M850	11	0.46629	0.74838	0	0		8	0.75904	0.79883	0.33198	0.00049		5	0.625	0.68347	0.2272	0.0004		7	0.72826	0.77144	0.82787	0.00035		5	0.1938	0.23892	0.04703	0.0002		2	0.02778	0.02778	1	0
Mg_M853	6	0.07584	0.24968	0	0		5	0.10843	0.3215	0	0		3	0.625	0.6129	0.00183	4e-05		3	0.08696	0.3704	0	0		2	0	0.03065	3e-05	1e-05		2	0	0.05477	0.01435	0.00012
Mg_M859	14	0.34551	0.84045	0	0		6	0.56627	0.48572	0	0		3	0.3125	0.40121	0.19813	0.00041		4	0.27174	0.32246	0.00156	4e-05		7	0.31783	0.67451	0	0		5	0.13889	0.4597	0	0
Mg_M883	16	0.4073	0.80015	0	0		14	0.73494	0.8487	3e-05	1e-05		6	0.5	0.625	0.04676	0.00016		5	0.05435	0.20106	0	0		6	0.31008	0.4833	0	0		3	0.86111	0.67449	0.00482	7e-05
Mean	12.639	0.36348	0.71085				8.519	0.42871	0.61103				4.69	0.3875	0.57889				5.248	0.37909	0.49213				6.645	0.33254	0.44314				3.515	0.33981	0.37477
s.d.	5.651	0.18637	0.175				4.089	0.23856	0.23595				2.024	0.22613	0.20788				2.537	0.25597	0.23309				3.905	0.23613	0.28251				1.259	0.28328	0.24683
