# Supplementary material for: An initial assessment of linkage disequilibrium (LD) in coffee trees: LD patterns in groups of Coffea canephora Pierre using microsatellite analysis
Source: BMC Genomics. 2013 Jan 16;14:10. doi: 10.1186/1471-2164-14-10 (PMC3562531; doi:10.1186/1471-2164-14-10)
Supplement: Additional file 3: Table S3 — Number of alelles and Hardy-Weinberg equilibrium statistics for the Diversity Groups G, GP, Gsub1, Gsub2 and Gsub3. NA stands for not available due to monomorphic locus. [file 1471-2164-14-10-S3.xlsx]

## Sheet: Feuil1
Supplementary table 3 : Number of alleles and Hardy-Weinberg equilibrium statistics for the Diversity Groups G, GP, Gsub1, Gsub2 and Gsub3. NA stands for not available due to monomorphic locus.
		G						GP						Gsub1						Gsub2						Gsub3
Locus		N(all)	Ho	He	P-value	s.d.		N(all)	Ho	He	P-value	s.d.		N(all)	Ho	He	P-value	s.d.		N(all)	Ho	He	P-value	s.d.		N(all)	Ho	He	P-value	s.d.
Me_BE_BAC19_M03		5	0.5814	0.64727	0.29579	0.00045		4	0.52778	0.58568	0.69233	0.00041		3	0.69643	0.59636	0.33381	0.00047		3	0.11111	0.10952	1	0		4	0.61818	0.63503	0.88293	0.00035
Me_BE_SUSY_M02		6	0.48062	0.64748	0	0		3	0.66667	0.67254	0.19925	0.00036		5	0.5	0.64881	0.00065	2e-05		4	0.38889	0.52857	0.26187	0.0004		6	0.49091	0.64287	0.00047	2e-05
Me_BE_SUSY2_M02		4	0.2093	0.23838	0.00664	8e-05		1	NA	NA	NA	NA		2	0.32143	0.33977	0.69689	0.00046		2	0.05556	0.05556	1	0		3	0.14545	0.16947	0.01508	0.00012
B19_M03		12	0.75194	0.8088	0	0		6	0.52778	0.58998	0.05166	0.00018		5	0.73214	0.67889	0.00021	2e-05		4	0.77778	0.69206	0.84244	0.00037		11	0.76364	0.84871	0	0
B19_M04		6	0.43411	0.41423	0.02758	0.00011		5	0.41667	0.54147	0.01427	0.00013		3	0.5	0.46123	0.18838	0.00038		3	0.5	0.45238	1	0		5	0.34545	0.34495	0.04476	0.00019
B19_M15		5	0.18605	0.43326	0	0		2	0.02778	0.02778	1	0		5	0.17857	0.50273	0	0		3	0	0.29841	8e-05	1e-05		4	0.25455	0.37615	0.04401	0.00021
B19_M34		3	0.00775	0.02314	0.00381	6e-05		2	0.02778	0.02778	1	0		1	NA	NA	NA	NA		2	0.05556	0.05556	1	0		2	0	0.03603	0.00895	0.0001
B19_M35		3	0.33333	0.35921	0.017	0.00013		3	0.36111	0.51291	0.06145	0.00022		3	0.375	0.42938	0.01408	0.00011		2	0.05556	0.05556	1	0		3	0.38182	0.35847	1	0
B19_M45		10	0.79845	0.84873	0.0012	3e-05		5	0.38889	0.6072	0.00626	8e-05		8	0.83929	0.80695	0.09789	0.00026		6	0.83333	0.76825	0.84122	0.00035		10	0.74545	0.85388	0.10995	0.00034
B19_M50		6	0.21705	0.24022	0.05066	0.00019		3	0.05556	0.05516	1	0		2	0.26786	0.28427	0.64219	0.00049		2	0.05556	0.05556	1	0		5	0.21818	0.24587	0.08528	0.00022
B19_M57		7	0.53488	0.64564	0	0		4	0.05556	0.15845	0.00063	3e-05		4	0.64286	0.55502	0.27169	0.00049		4	0.44444	0.50317	0.08278	0.00025		5	0.45455	0.66339	6e-05	1e-05
B19_M62		3	0.00775	0.08225	0	0		1	NA	NA	NA	NA		1	NA	NA	NA	NA		2	0.05556	0.05556	1	0		2	0	0.16681	0	0
B19_M63		2	0.00775	0.00775	1	0		3	0.02778	0.08177	0.01405	0.00012		1	NA	NA	NA	NA		2	0.05556	0.05556	1	0		1	NA	NA	NA	NA
B19_M66		5	0.37984	0.58393	0	0		3	0	0.15806	1e-05	0		3	0.30357	0.46284	3e-05	1e-05		3	0.61111	0.66508	0.28301	0.00046		5	0.38182	0.57798	2e-05	0
B19_M73		9	0.39535	0.50891	0	0		4	0.44444	0.50939	0.48962	0.00048		6	0.58929	0.55534	0.03159	0.00018		3	0.11111	0.10952	1	0		8	0.29091	0.51893	0	0
B19_M75		2	0.0155	0.01544	1	0		2	0.02778	0.02778	1	0		2	0.01786	0.01786	1	0		2	0.05556	0.05556	1	0		1	NA	NA	NA	NA
B19_M79		4	0.03876	0.11836	0	0		3	0.44444	0.53365	0.02012	0.00015		1	NA	NA	NA	NA		2	0	0.20317	0.00258	5e-05		4	0.09091	0.20217	0.00013	1e-05
Me_BE_gA71_DL003		3	0.26357	0.39933	0.00019	1e-05		2	0.5	0.43036	0.44204	0.0005		2	0.19643	0.23407	0.23613	0.00042		2	0.33333	0.50794	0.17875	0.00038		3	0.30909	0.44654	0.04963	0.00021
Me_BE_SUSY_DL010		8	0.24031	0.61277	0	0		6	0.02778	0.23435	0	0		7	0.21429	0.61905	0	0		6	0.22222	0.35238	0.03955	0.00017		7	0.27273	0.62135	0	0
Me_BE_CWI_DL011		6	0.33333	0.46834	0	0		3	0.41667	0.37207	0.72935	0.00047		2	0.07143	0.0695	1	0		5	0.66667	0.61905	1	0		6	0.49091	0.53244	0.61563	0.00036
Me_BE_CWI_DL013		4	0.04651	0.04594	1	0		2	0.02778	0.02778	1	0		2	0.03571	0.03539	1	0		2	0.05556	0.05556	1	0		2	0.05455	0.05354	1	0
Me_BE_gA71_DL020		6	0.4031	0.67285	0	0		4	0.52778	0.56377	0.00146	4e-05		5	0.44643	0.67133	0	0		2	0.33333	0.50794	0.17825	0.00039		5	0.38182	0.65705	0	0
Me_BE_SUSY_DL025		4	0.03876	0.38503	0	0		4	0.13889	0.58568	0	0		3	0	0.3018	0	0		2	0	0.28571	0.00044	2e-05		4	0.09091	0.49091	0	0
Me_BE_SUSY_DL026		6	0.25581	0.69427	0	0		3	0.55556	0.482	0.47479	0.00053		4	0.26786	0.6398	0	0		5	0.05556	0.7127	0	0		6	0.30909	0.69741	0	0
Me_BE_gA10_DL032		2	0.00775	0.00775	1	0		2	0.02778	0.02778	1	0		1	NA	NA	NA	NA		2	0.05556	0.05556	1	0		1	NA	NA	NA	NA
Mg_ssrR06		6	0.36434	0.45764	0.00141	4e-05		4	0.72222	0.58412	0.00014	1e-05		2	0.30357	0.30743	1	0		2	0.44444	0.4127	1	0		6	0.4	0.4774	0.02298	0.00016
Mg_ssrR14		17	0.70543	0.84378	0	0		6	0.86111	0.74452	0.01566	0.00012		8	0.53571	0.49839	0.01489	8e-05		7	0.83333	0.79365	0.05486	0.0002		15	0.83636	0.87673	0.0113	9e-05
Mg_ssrR157		15	0.62791	0.79239	0	0		7	0.58333	0.66745	0.01101	0.00012		6	0.67857	0.70415	0.01045	9e-05		6	0.44444	0.50317	0.72154	0.0003		13	0.63636	0.81001	0	0
Mg_ssrR20		8	0.17054	0.20396	0.01599	8e-05		5	0.77778	0.69992	0.59672	0.00051		3	0.03571	0.03555	1	0		3	0.22222	0.20794	1	0		6	0.29091	0.35396	0.02932	0.00017
Mg_ssrR250		9	0.62791	0.74111	0	0		6	0.75	0.71753	0.03663	0.00018		4	0.55357	0.63111	0.00319	6e-05		4	0.66667	0.69365	0.80027	0.00037		8	0.69091	0.79049	0.00065	2e-05
Mg_ssrR251		19	0.78295	0.87479	0	0		7	0.72222	0.70931	0.03171	0.00019		7	0.71429	0.77847	0.00278	6e-05		8	0.88889	0.78254	0.56407	0.00041		18	0.81818	0.89341	0.15088	0.00018
G_promSUSY_SSR08		2	0.0155	0.01544	1	0		2	0.02778	0.02778	1	0		1	NA	NA	NA	NA		2	0.05556	0.05556	1	0		2	0.01818	0.01818	1	0
Me_ssr119559		4	0.00775	0.05342	0	0		2	0.02778	0.02778	1	0		1	NA	NA	NA	NA		3	0.05556	0.16032	0.02794	0.00015		3	0	0.07139	7e-05	1e-05
Me_ssr119699		4	0.34884	0.39372	0.00785	9e-05		3	0.5	0.5446	0.00103	3e-05		2	0.5	0.44015	0.36794	0.00048		1	NA	NA	NA	NA		4	0.30909	0.42719	0.00567	7e-05
Me_ssr120037		2	0.06202	0.06033	1	0		3	0.02778	0.08177	0.01451	0.00013		2	0.05357	0.05261	1	0		2	0.05556	0.05556	1	0		2	0.07273	0.07073	1	0
Me_ssr120074		5	0.04651	0.06105	0.01719	0.00013		3	0.02778	0.08177	0.01339	0.0001		2	0	0.03539	0.00919	9e-05		2	0.05556	0.05556	1	0		4	0.09091	0.08891	1	0
Me_ssr120206		4	0.06202	0.09028	0.00748	9e-05		3	0.08333	0.08177	1	0		3	0.03571	0.03555	1	0		2	0.05556	0.05556	1	0		4	0.09091	0.15496	0.01203	0.0001
Me_ssr120291		4	0.37209	0.40117	0.00032	2e-05		2	0.36111	0.36581	1	0		3	0.44643	0.39591	0.00161	4e-05		2	0.55556	0.50794	1	0		4	0.23636	0.34712	0.00363	6e-05
Me_ssr121086		5	0.54264	0.72702	0	0		6	0.58333	0.59116	0.00468	7e-05		4	0.71429	0.58575	0.00318	6e-05		4	0.5	0.6	0.26599	0.00048		5	0.38182	0.47573	0.02048	0.00013
Me_ssr122656		4	0.03876	0.112	0	0		2	0	0.05477	0.01386	0.00012		3	0	0.07014	0.00013	1e-05		2	0.05556	0.05556	1	0		4	0.07273	0.17198	7e-05	1e-05
Me_ssr123106		4	0.22481	0.26094	0.00459	7e-05		3	0.02778	0.08177	0.01441	0.00012		2	0.375	0.3499	0.7137	0.00043		3	0.05556	0.16032	0.02814	0.00016		2	0.12727	0.18165	0.07454	0.00025
Me_ssr123238		3	0.00775	0.02314	0.00425	6e-05		3	0.02778	0.08177	0.01452	0.00012		1	NA	NA	NA	NA		2	0.05556	0.05556	1	0		2	0	0.03603	0.00918	0.0001
Me_ssr123579		4	0.07752	0.07568	1	0		3	0.05556	0.10798	0.02805	0.00017		1	NA	NA	NA	NA		2	0.05556	0.05556	1	0		3	0.16364	0.15496	1	0
Me_ssr123682		10	0.51938	0.77338	0	0		4	0	0.29577	0	0		5	0.64286	0.6073	0.0024	5e-05		5	0.61111	0.6873	0.24787	0.00038		9	0.36364	0.77848	0	0
Me_ssr127380		1	NA	NA	NA	NA		2	0	0.05477	0.01443	0.00012		1	NA	NA	NA	NA		1	NA	NA	NA	NA		1	NA	NA	NA	NA
Me_ssr131583		12	0.75194	0.84297	0	0		4	0.77778	0.68388	0.00969	0.0001		8	0.78571	0.79907	0.41715	0.00036		4	0.5	0.47778	1	0		10	0.8	0.84621	0.05679	0.00022
Mg_M203		2	0	0.03065	3e-05	1e-05		3	0.02778	0.37207	0	0					done.			1	NA	NA	NA	NA		2	0	0.07073	0.00021	1e-05
Mg_M257		7	0.17054	0.24637	0	0		4	0.05556	0.2054	4e-05	1e-05		3	0.01786	0.05293	0.00912	9e-05		4	0.66667	0.59206	0.01536	0.00012		5	0.16364	0.21968	0.01102	8e-05
Mg_M260		13	0.57364	0.80629	0	0		4	0.55556	0.61541	0.01193	0.00011		6	0.375	0.66297	0	0		3	0.66667	0.53175	0.71625	0.00044		12	0.74545	0.82435	0.00404	6e-05
Mg_M277		8	0.42636	0.46641	7e-05	1e-05		3	0.61111	0.52074	0.3178	0.00047		3	0.5	0.48327	0.12457	0.00032		4	0.16667	0.25873	0.06382	0.00024		8	0.43636	0.46806	0.01064	8e-05
Mg_M302		6	0.37984	0.66193	0	0		3	0.02778	0.18192	5e-05	1e-05		4	0.35714	0.48713	0.00137	4e-05		4	0.38889	0.64921	0.01129	0.0001		6	0.4	0.71193	0	0
Mg_M309		3	0.13953	0.21995	0.00045	2e-05		2	0.05556	0.05477	1	0		2	0.01786	0.01786	1	0		2	0.05556	0.05556	1	0		3	0.29091	0.40517	0.06581	0.00021
Mg_M315		3	0.39535	0.4634	0.06417	0.00026		3	0.13889	0.18036	0.275	0.00038		2	0.32143	0.2722	0.32673	0.00049		2	0.5	0.43651	1	0		3	0.43636	0.50659	0.32805	0.00052
Mg_M320		5	0.37209	0.56209	0	0		3	0.02778	0.08177	0.01416	0.00012		2	0.23214	0.48504	0.00024	2e-05		3	0.61111	0.65238	0.03632	0.00019		5	0.43636	0.5945	0.00129	3e-05
Mg_M328		12	0.4186	0.55304	0	0		7	0.30556	0.32394	0.22493	0.00039		2	0	0.03539	0.00914	0.0001		6	0.94444	0.80794	0.50408	0.00042		11	0.67273	0.71593	0.08504	0.00017
Mg_M331		5	0.34884	0.48457	0	0		1	NA	NA	NA	NA		3	0.42857	0.51593	0.01829	0.00014		3	0.22222	0.20794	1	0		4	0.30909	0.5191	0	0
Mg_M334		6	0.06202	0.09037	0.00417	6e-05		1	NA	NA	NA	NA		1	NA	NA	NA	NA		2	0.05556	0.05556	1	0		5	0.12727	0.18716	0.01465	0.00011
Mg_M337		4	0.03101	0.0308	1	0		2	0.02778	0.02778	1	0		2	0.01786	0.01786	1	0		2	0.05556	0.05556	1	0		3	0.03636	0.0362	1	0
Mg_M338		12	0.64341	0.75574	0	0		4	0.44444	0.5716	0.00187	4e-05		4	0.5	0.58832	0.24459	0.0004		5	0.83333	0.60794	0.25716	0.00044		11	0.72727	0.83786	0	0
Mg_M344		4	0.44186	0.50701	3e-05	1e-05		3	0.52778	0.43388	0.00108	3e-05		3	0.42857	0.48649	0.00055	2e-05		2	0.5	0.4746	1	0		3	0.43636	0.50158	0.32703	0.00054
Mg_M350		3	0.04651	0.06069	0.00699	8e-05		3	0.02778	0.08177	0.01434	0.00011		2	0	0.03539	0.00885	9e-05		2	0.22222	0.20317	1	0		2	0.03636	0.03603	1	0
Mg_M353		8	0.46512	0.55983	0	0		2	0.25	0.22183	1	0		3	0.53571	0.49614	0.06984	0.00026		4	0.5	0.54286	1	0		7	0.38182	0.55296	0	0
Mg_M356		10	0.41085	0.55657	0	0		4	0.69444	0.69601	0.00224	5e-05		5	0.25	0.31515	0.00077	3e-05		3	0.44444	0.54127	0.80753	0.00039		9	0.56364	0.70776	0.00906	0.00012
Mg_M358		9	0.22481	0.49407	0	0		5	0.61111	0.63732	0.31303	0.0005		6	0.21429	0.34025	5e-05	1e-05		3	0.27778	0.25238	1	0		9	0.21818	0.66606	0	0
G_promSUSY_SSR09		5	0.62016	0.68353	0.01375	0.00012		4	0.27778	0.36659	0.02519	0.00014		3	0.58929	0.64302	0.28575	0.00043		3	0.66667	0.50952	0.41258	0.00045		5	0.63636	0.65304	0.06556	0.00022
Mg_M360		8	0.53488	0.76449	0	0		4	0.36111	0.53404	2e-05	0		5	0.58929	0.7619	0.00014	1e-05		5	0.33333	0.47937	0.20488	0.00047		7	0.54545	0.70142	0.00015	1e-05
Mg_M362		4	0.31008	0.3118	0.10754	0.00028		3	0.02778	0.08177	0.01305	0.00012		2	0.5	0.42664	0.22327	0.00041		2	0.16667	0.24603	0.27269	0.00044		3	0.16364	0.15296	1	0
Mg_M364		9	0.5814	0.706	0	0		3	0.55556	0.54186	0.12229	0.00029		4	0.53571	0.53668	6e-05	1e-05		3	0.55556	0.4746	0.72992	0.00044		9	0.63636	0.7216	0.21511	0.00038
Mg_M367		8	0.4186	0.51959	0	0		4	0.63889	0.53091	0.00366	6e-05		5	0.64286	0.57481	0	0		2	0.05556	0.05556	1	0		6	0.30909	0.52711	6e-05	1e-05
Mg_M373		9	0.35659	0.50771	0	0		3	0.58333	0.51839	0.4029	0.00046		3	0.10714	0.1036	1	0		5	0.22222	0.55079	0.00036	2e-05		8	0.65455	0.70592	0.00363	5e-05
Mg_M381		11	0.46512	0.75583	0	0		4	0.5	0.43427	0.28168	0.00043		4	0.42857	0.69723	0.00085	3e-05		5	0.72222	0.68095	0.72294	0.00042		9	0.41818	0.63019	9e-05	1e-05
Mg_M383		8	0.34109	0.41354	0.00063	2e-05		3	0.44444	0.46909	0.50452	0.00049		3	0.26786	0.31065	0.4709	0.00051		4	0.44444	0.43968	1	0		7	0.38182	0.50442	0.00106	3e-05
Mg_M394		6	0.33333	0.40253	0.00046	2e-05		3	0.02778	0.13263	0.00076	3e-05		3	0.33929	0.36229	0.13227	0.00032		4	0.22222	0.38254	0.02999	0.00019		6	0.36364	0.44854	0.05269	0.00018
Mg_M398		8	0.55039	0.65882	0	0		3	0.72222	0.65571	0.65977	0.00048		6	0.67857	0.6221	0.03645	0.00016		3	0.33333	0.39841	0.13452	0.00035		6	0.49091	0.66972	0.0003	2e-05
Mg_M402		2	0.00775	0.00775	1	0		2	0.02778	0.02778	1	0		1	NA	NA	NA	NA		2	0.05556	0.05556	1	0		1	NA	NA	NA	NA
Mg_M414		8	0.4186	0.60948	0	0		4	0.66667	0.60133	0.41628	0.0005		2	0.32143	0.33977	0.69828	0.00046		6	0.88889	0.75079	0.10732	0.00023		7	0.36364	0.70992	0	0
Mg_M416		14	0.54264	0.77474	0	0		2	0	0.05477	0.01365	0.00012		5	0.39286	0.59508	0.00777	8e-05		9	0.77778	0.84762	0.00085	3e-05		11	0.61818	0.8352	0	0
Mg_M429		11	0.32558	0.81956	0	0		5	0.75	0.68818	0.24146	0.00039		7	0.375	0.68275	0	0		3	0.11111	0.10952	1	0		10	0.34545	0.83987	0	0
Mg_M441		5	0.12403	0.2271	0	0		3	0.41667	0.37207	0.72938	0.00043		2	0.05357	0.11824	0.00856	9e-05		2	0.05556	0.05556	1	0		4	0.21818	0.36764	0.00033	2e-05
Mg_M445		3	0.06977	0.09643	0.03088	0.00017		2	0.02778	0.02778	1	0		1	NA	NA	NA	NA		2	0.05556	0.05556	1	0		2	0.14545	0.19616	0.10672	0.0003
Mg_M448		11	0.75969	0.78409	0	0		4	0.55556	0.58881	0.66921	0.00039		6	0.66071	0.64784	0.01014	0.00011		6	0.94444	0.8127	0.29928	0.00044		10	0.8	0.80734	0.0014	3e-05
Mg_M455		7	0.75969	0.74802	0.25092	0.00036		5	0.66667	0.57668	0.34881	0.00044		5	0.75	0.72748	0.49349	0.00049		6	0.88889	0.78254	0.03281	0.00017		6	0.72727	0.74696	0.83241	0.00038
Mg_M456		20	0.71318	0.93648	0	0		5	0.58333	0.48396	0.00216	4e-05		12	0.64286	0.89961	0	0		6	0.83333	0.68571	0.33796	0.00046		16	0.74545	0.92444	0	0
Mg_M457		20	0.75194	0.87407	0	0		4	0.69444	0.69288	0.06855	0.00028		8	0.76786	0.82561	0.03677	0.00018		11	0.88889	0.84127	0.80832	0.00032		13	0.69091	0.81818	0.02867	0.00012
Mg_M461		6	0.08527	0.11872	0.0001	1e-05		3	0.58333	0.5043	0.29558	0.00047		1	NA	NA	NA	NA		4	0.55556	0.51111	0.02655	0.00016		3	0.01818	0.05388	0.00862	9e-05
Mg_M477		14	0.73643	0.80843	0	0		5	0.58333	0.59664	0.01469	0.00011		5	0.76786	0.73568	8e-05	1e-05		7	0.66667	0.73333	0.02322	0.00012		13	0.72727	0.83753	0.23769	0.00033
Mg_M486		6	0.27132	0.33243	1e-05	0		3	0.02778	0.13263	0.00066	2e-05		4	0.30357	0.34476	0.03786	0.00019		3	0.16667	0.16032	1	0		5	0.27273	0.37231	0.00023	2e-05
Mg_M488		6	0.56589	0.57575	0.0043	7e-05		3	0.5	0.49883	0.6831	0.00046		2	0.39286	0.41184	0.74975	0.00044		4	0.72222	0.51111	0.22526	0.00051		6	0.69091	0.66472	0.01739	0.00011
Mg_M495		4	0.0155	0.06072	0	0		2	0	0.05477	0.01378	0.00012		2	0	0.0695	0.00021	1e-05		2	0.05556	0.05556	1	0		3	0.01818	0.05388	0.00874	9e-05
Mg_M501		11	0.4031	0.85627	0	0		3	0.25	0.33998	0.19554	0.00038		5	0.33929	0.67391	0	0		5	0.55556	0.47937	0.07052	0.0002		10	0.41818	0.86205	0	0
Mg_M518		6	0.54264	0.6806	0	0		4	0.33333	0.55243	3e-05	1e-05		3	0.60714	0.51673	0.18912	0.00042		4	0.11111	0.25873	0.00594	8e-05		5	0.61818	0.65121	0.00064	3e-05
Mg_M521		8	0.5969	0.73233	0.04028	0.00018		5	0.5	0.62833	0.00018	2e-05		5	0.625	0.75531	0.09625	0.00026		6	0.66667	0.60476	0.96369	0.00019		6	0.54545	0.6387	0.06706	0.00023
Mg_M742		5	0.42636	0.51302	0.00308	6e-05		3	0.75	0.61854	0.2601	0.00043		5	0.42857	0.46959	0.12281	0.00036		2	0.5	0.38571	0.52395	0.00051		3	0.4	0.48324	0.29841	0.00048
Mg_M753		7	0.57364	0.63484	0	0		4	0.52778	0.64437	2e-05	0		3	0.71429	0.56419	0	0		3	0.55556	0.4746	0.7312	0.00041		6	0.43636	0.57364	0.0004	2e-05
Mg_M779		7	0.42636	0.54432	2e-05	0		4	0.58333	0.58059	0.04149	0.00021		2	0.41071	0.48504	0.27467	0.00044		4	0.55556	0.46667	0.31442	0.00046		6	0.4	0.55847	0.00141	4e-05
Mg_M782		3	0.00775	0.02314	0.00386	6e-05		2	0	0.05477	0.01368	0.00012		2	0	0.03539	0.0089	9e-05		1	NA	NA	NA	NA		2	0.01818	0.01818	1	0
Mg_M783		6	0.55814	0.5316	0.08072	0.00026		4	0.47222	0.51135	8e-05	1e-05		4	0.55357	0.5	0.37493	0.00047		4	0.83333	0.56667	0.03305	0.00016		4	0.47273	0.48324	0.60359	0.00044
Mg_M784		7	0.47287	0.63861	2e-05	0		3	0.47222	0.43388	0.00792	8e-05		6	0.55357	0.6398	0.0541	0.00022		5	0.61111	0.50476	0.47684	0.00051		4	0.34545	0.54395	0.00092	3e-05
Mg_M795		3	0.0155	0.06069	0	0		2	0	0.05477	0.01398	0.00012		2	0	0.03539	0.00886	0.0001		2	0.05556	0.05556	1	0		3	0.01818	0.08824	0.00033	2e-05
Mg_M804		2	0	0.01544	0.00395	7e-05		1	NA	NA	NA	NA		2	0	0.03539	0.00894	9e-05		1	NA	NA	NA	NA		1	NA	NA	NA	NA
Mg_M809		3	0.14729	0.20333	0.00858	9e-05		3	0.61111	0.51956	5e-05	1e-05		2	0.03571	0.03539	1	0		2	0.16667	0.32222	0.08477	0.00026		3	0.25455	0.30626	0.3072	0.00044
Mg_M825		8	0.31783	0.70359	0	0		4	0.69444	0.64397	0.40371	0.00046		4	0.19643	0.36084	4e-05	1e-05		6	0.66667	0.7381	0.11518	0.00031		7	0.32727	0.79933	0	0
Mg_M837		7	0.24806	0.59645	0	0		4	0.86111	0.68271	0.00748	9e-05		3	0.26786	0.43774	0.0001	1e-05		3	0.22222	0.67937	0	0		7	0.23636	0.62919	0	0
Mg_M838		3	0.48837	0.49359	0	0		6	0.13889	0.64671	0	0		2	0.55357	0.45801	0.14603	0.00034		2	0.83333	0.5127	0.01461	0.00012		3	0.30909	0.49575	8e-05	1e-05
Mg_M850		5	0.1938	0.23892	0.04703	0.0002		2	0.02778	0.02778	1	0		3	0.01786	0.05293	0.00934	0.0001		2	0.05556	0.05556	1	0		4	0.41818	0.4352	0.82571	0.00039
Mg_M853		2	0	0.03065	3e-05	1e-05		2	0	0.05477	0.01435	0.00012		2	0	0.03539	0.00924	0.0001		1	NA	NA	NA	NA		2	0	0.03603	0.00931	0.0001
Mg_M859		7	0.31783	0.67451	0	0		5	0.13889	0.4597	0	0		4	0.16071	0.63015	0	0		3	0.66667	0.52222	0.20369	0.00041		7	0.36364	0.66505	0	0
Mg_M883		6	0.31008	0.4833	0	0		3	0.86111	0.67449	0.00482	7e-05		4	0.375	0.45785	0.24703	0.0004		3	0.22222	0.48889	0.00424	7e-05		5	0.27273	0.4779	0	0
Mean		6.645	0.33254	0.44314				3.515	0.33981	0.37477				3.796	0.36252	0.42092				3.52	0.37092	0.38646				5.922	0.36025	0.48447
s.d.		3.905	0.23613	0.28251				1.259	0.28328	0.24683				1.897	0.24909	0.24891				1.756	0.29658	0.25814				3.391	0.23577	0.26796
