# Supplementary material for: An initial assessment of linkage disequilibrium (LD) in coffee trees: LD patterns in groups of Coffea canephora Pierre using microsatellite analysis
Source: BMC Genomics. 2013 Jan 16;14:10. doi: 10.1186/1471-2164-14-10 (PMC3562531; doi:10.1186/1471-2164-14-10)
Supplement: Additional file 4: Table S4 — Amova and F-statistics computation over the 7 DG (SG1, SG2, C, GP, Gsub1, Gsub2 and Gsub3). * : significant value at 5%, ns: non significant value. [file 1471-2164-14-10-S4.xlsx]

## Sheet: Feuil1
Supplementary Table 4 : AMOVA and F-statistics computation over the 7 DG (SG1,SG2, C, GP,Gsub1, Gsub2 and Gsub3). * : significant value at 5%, ns : non significant value
AMOVA design and results :
Source of variation	d.f.	Sum of squares	Variance components	Percentage of variation
Among Diversity Groups	6	9296.78	15.68652*	38.01
Among individuals within DG	349	11008.2	5.9571*	14.43
Within individuals	356	6987.5	19.62781*	47.56
Total	711	27292.4	41.2714
Fixation indices
FIS : 0.23284*
FST : 0.38008*
FIT : 0.52442*
Population specific FIS indices
GP	0.0945*
SG2	0.29965*
C	0.23067*
SG1	0.33791*
Gsub2	0.04136ns
Gsub3	0.25816*
Gsub1	0.13983*
Population pairwise FSTs
	GP	SG2	C	SG1	Gsub2	Gsub3	Gsub1
GP	0
SG2	0.40192*	0
C	0.4545*	0.33792*	0
SG1	0.51973*	0.26863*	0.40548*	0
Gsub2	0.27002*	0.38331*	0.44308*	0.49568*	0
Gsub3	0.1835*	0.37019*	0.40482*	0.44953*	0.11959*	0
Gsub1	0.27961*	0.42124*	0.46515*	0.52695*	0.22173*	0.09482*	0
